# Supplementary material for: Variation in Plant–Pollinator Network Structure along the Elevational Gradient of the San Francisco Peaks, Arizona
Source: Insects. 2021 Nov 26;12(12):1060. doi: 10.3390/insects12121060 (PMC8704280; doi:10.3390/insects12121060)
Supplement: Supplementary file 1 [file insects-12-01060-s001.zip]

Archive with 13 entries (12 files):
- Supp Figures and Tables/
- Supp Figures and Tables/.DS_Store
- Supp Figures and Tables/Figure S1a.png
- Supp Figures and Tables/Figure S1b.png
- Supp Figures and Tables/Figure S1c.png
- Supp Figures and Tables/Figure S2a.png
- Supp Figures and Tables/Figure S2b.png
- Supp Figures and Tables/Figure S2c.png
- Supp Figures and Tables/Figure S3.png
- Supp Figures and Tables/Table S1 Site Localities.pdf
- Supp Figures and Tables/Table S2 Pollinator Species Overlap.xlsx
- Supp Figures and Tables/Table S3 Plant Species Overlap.xlsx
- Supp Figures and Tables/Table S4 Raw data.xlsx
