# Supplementary material for: Variation in Plant–Pollinator Network Structure along the Elevational Gradient of the San Francisco Peaks, Arizona
Source: Insects. 2021 Nov 26;12(12):1060. doi: 10.3390/insects12121060 (PMC8704280; doi:10.3390/insects12121060)
Supplement: Supplementary file 1 [file insects-12-01060-s001.zip › Supp Figures and Tables/Table S2 Pollinator Species Overlap.xlsx]

## Sheet: Table S2 Species Overlap
Species	ponderosa pine	mixed conifer	spruce fir	Number of Life Zones Occupying
Adejeania vexatrix	1	1		2
Agapostemon angelicus	1	1		2
Anastoechus melanohalteralis	1	1		2
Andrena 101			1	1
Andrena amphibola		1		1
Andrena cyanophila		1	1	2
Andrena medionitens		1		1
Andrena miranda	1			1
Andrena nubecula		1	1	2
Andrena tegularis			1	1
Anthophora montana	1	1	1	3
Anthophora terminalis	1	1	1	3
Anthrax oedipus	1			1
Aphoebantini 001	1			1
Apis mellifera	1	1		2
Ashmeadiella cactorum	1	1	1	3
Bombus fervidus	1		1	2
Bombus huntii	1	1	1	3
Bombus insularis			1	1
Bombus morrisoni	1	1		2
Bombus occidentalis		1		1
Bombylius major	1			1
Celastrina echo	1		1	2
Ceratina nanula	1	1		2
Chalcosyrphus 003			1	1
Chalcosyrphus 004		1		1
Chamaemyia 001			1	1
Cheilosia 002		1		1
Chrysopilus 004		1		1
Chrysotoxum 002	1			1
Coelioxys rufitarsis		1		1
Colletes 102		1	1	2
Colletes 104	1			1
Colletes compactus	1			1
Colletes gilensis	1	1	1	3
Copestylum mexicanum		1		1
Ctenucha venosa	1			1
Dasysyrphus creper	1	1		2
Dexiini 003	1	1		2
Dexiini 004	1	1		2
Diadasia diminuta	1			1
Diadasia ochracea	1			1
Diadasia rinconis	1			1
Dialictus new hairyT1		1	1	2
Dialictus sp M2	1	1	1	3
Dipalta serpentina	1			1
Epeolus pusillus	1			1
Eristalis interruptus	1			1
Euaresta bellula		1	1	2
Euarestoides acutangulus		1		1
Eucera (Synhalonia) 001	1			1
Eucera 102			1	1
Eucera lippiae	1			1
Eupeodes volucris	1			1
Exoprosopa rostrifera	1	1		2
Fannia 001	1	1	1	3
Geron 001	1	1	1	3
Ginglymia johnsoni		1		1
Glaucopsyche lygdamus		1	1	2
Goniini 001		1		1
Gymnosoma rotundatum			1	1
Halictus 101	1			1
Hemipenthes sinuosa	1	1	1	3
Heriades cressoni	1			1
Hesperia colorado	1	1	1	3
Hesperidae 001			1	1
Hesperidae 003		1	1	2
Hylaeus annulatus			1	1
Hylaeus cookii		1	1	2
Hyles lineata			1	1
insectsCaptured	1	1	1	3
Juriniopsis aurifrons	1	1		2
Lapposyrphus lapponicus		1	1	2
Lasioglossum 004	1	1		2
Lasioglossum ruficorne			1	1
Lasioglossum sisymbrii			1	1
Lasioglossum trizonatum			1	1
Leptotes marina		1		1
Megachile angelarum		1	1	2
Megachile comata		1		1
Megachile frigida			1	1
Megachile mellitarsis		1	1	2
Megachile pugnata		1		1
Megachile relativa		1	1	2
Melissodes confusus	1	1	1	3
Melissodes fasciatellus		1		1
Melissodes perpolitus		1	1	2
Melissodes rivalis	1			1
Melissodes tristis	1			1
Mesograpta marginata	1	1		2
Micro lep 004		1		1
Micro lep 007		1		1
Mochlosoma 001	1	1		2
Muscid 005	1			1
Muscoidea 001	1	1	1	3
Muscoidea 002		1		1
Muscoidea 004	1	1		2
Muscoidea 009		1		1
Muscoidea 012			1	1
Neophasia menapia		1		1
Noctuinae 001		1	1	2
Noctuinae 002		1		1
Noctuini 001		1		1
Oarisma garita	1	1	1	3
Osmia 102		1	1	2
Paracantha gentilis	1			1
Paragus 001		1		1
Paragus haemorrhous	1			1
Peleteria (Sphyrimyia) 002	1	1	1	3
Peleteria iterans		1	1	2
Phthiria 003	1			1
Phyciodes campestris		1		1
Pipizini 001	1	1		2
Platycheirus 001			1	1
Platycheirus pictipes		1		1
Plebejus icarioides	1	1	1	3
Plebejus melissa	1	1	1	3
Plebejus saepiolus		1		1
Poanes taxiles			1	1
Poladryas arachne	1	1	1	3
Prodoxinae 001		1		1
Protandrena (Heterosarus) 001		1	1	2
Protandrena (Heterosarus) 002		1		1
Protandrena (Heterosarus) 003	1	1	1	3
Protandrena (Heterosarus) 004	1	1	1	3
Protodejeania hystricosa		1	1	2
Ptilodexia 001	1	1		2
Ptilodexia 002	1	1	1	3
Sarcophagidae 002			1	1
Scaeva pyrastri		1	1	2
Scythridid 001	1	1	1	3
Scythridid 002		1	1	2
Scythridid 003		1		1
Scythris 001		1		1
Speyeria hesperis		1	1	2
Sphaerophoria philantus		1		1
Sphaerophoria pyrrhina	1	1		2
Sphecodes 001	1			1
Sphecodes 004		1		1
Stelis rudbeckiarum		1		1
Strymon melinus	1			1
Syrphus 001			1	1
Systoechus vulgaris	1	1	1	3
Tachina latianulum		1	1	2
Tachinini 001		1		1
Tachinini 002		1		1
Tachinini 003			1	1
Tachytrechus 002			1	1
Tephritis 001	1			1
Terellia occidentalis	1	1		2
Thorybes pylades			1	1
Vanessa cardui		1	1	2
Villa 001	1	1	1	3
Xanthoepalpus argenteus	1	1		2
Xylota flavitibia			1	1
Xylota subfasciata		1	1	2
