# Supplementary material for: Variation in Plant–Pollinator Network Structure along the Elevational Gradient of the San Francisco Peaks, Arizona
Source: Insects. 2021 Nov 26;12(12):1060. doi: 10.3390/insects12121060 (PMC8704280; doi:10.3390/insects12121060)
Supplement: Supplementary file 1 [file insects-12-01060-s001.zip › Supp Figures and Tables/Table S3 Plant Species Overlap.xlsx]

## Sheet: Plants_LZ_overlap
Species	ponderosa pine	mixed conifer	spruce fir	Number of Life Zones Occupying
Astragalus allochrous	1	1	1	3
Campanula parryi	1	1	1	3
Cirsium wheeleri	1	1	1	3
Erigeron divergens	1	1	1	3
Erigeron flagellaris	1	1	1	3
Eriogonum racemosum	1	1	1	3
Lupinus argenteus	1	1	1	3
Mirabilis melanotricha	1	1	1	3
Oxytropis lambertii	1	1	1	3
Symphyotrichum ascendens	1	1	*	2
Taraxacum officinale	1	1	*	2
Tragopogon dubius	1	1	*	2
Verbascum thapsus	1	1	*	2
Daucus carota	1	1		2
Linaria dalmatica	1	1		2
Lotus wrightii	1	1		2
Verbena macdougalii	1	1		2
Eremogone fendleri	*	1	1	2
Potentilla hippiana	*	1	1	2
Dasiphora fruticosa	*	1		1
Heliomeris multiflora	*	1		1
Hymenoxys richardsonii	*	1		1
Erigeron sp.		1	1	2
Hymenoxys hoopesii		1	1	2
Ipomopsis aggregata		1	*	1
Gentiana affinis		1		1
Geum triflorum		1		1
Hackelia floribunda		1		1
Linum lewisii		1		1
Lupinus brevicaulis		1		1
Senecio eremophilus		1		1
Trifolium longipes		1		1
Penstemon virgatus	1	*	1	2
Pseudocymopterus montanus	1	*	1	2
Cryptantha setosissima	1	*		1
Senecio multilobatus	1	*		1
Astragalus humistratus	*	*	1	1
Agoseris aurantiaca		*	1	1
Agoseris glauca	1		*	1
Echeandia flavescens	1			1
Gutierrezia sarothrae	1			1
Lithospermum multiflorum	1			1
Sphaeralcea fendleri	1			1
Tetradymia canescens	1			1
Achillea millefolium			1	1
Calochortus ambiguus			1	1
Geranium richardsonii			1	1
