# Supplementary material for: Variation in Plant–Pollinator Network Structure along the Elevational Gradient of the San Francisco Peaks, Arizona
Source: Insects. 2021 Nov 26;12(12):1060. doi: 10.3390/insects12121060 (PMC8704280; doi:10.3390/insects12121060)
Supplement: Supplementary file 1 [file insects-12-01060-s001.zip › Supp Figures and Tables/Table S4 Raw data.xlsx]

## Sheet: 2017_2018_Master_Data
Genus	Species	Elevation	Site	Month	Sampling Period	Year	Date Collected	# Plants	# Flowers	# Buds	Adejeania vexatrix	Agapostemon angelicus	Allograpta 003	Anastoechus melanohalteralis	Andrena 101	Andrena 102	Andrena amphibola	Andrena cyanophila	Andrena medionitens	Andrena miranda	Andrena nubecula	Andrena tegularis	Anthidium clypeodentatum	Anthophora montana	Anthophora terminalis	Anthrax oedipus	Aphoebantus 001	Apis mellifera	Archytas 003	Tachinini 003	Ashmeadiella cactorum	Ashmeadiella meliloti	Ashmeadiella sonora	Bombus fervidus	Bombus huntii	Bombus insularis	Bombus morrisoni	Bombus occidentalis	Bombyliidae 013	Aphoebantini 001	Bombyliidae 016	Bombylius major	Calliopsis 101	Callophrys spinetorum	Celastrina echo	Ceratina nanula	Ceratina pacifica	Cercyonis meadii	Chalcosyrphus 003
Astragalus	humistratus	PP	2	July	Year 1 Period 1	2017	2017-07-25	1	11	42
Cirsium	wheeleri	PP	2	July	Year 1 Period 1	2017	2017-07-25	2	1	2
Euphorbia	incisa	PP	2	July	Year 1 Period 1	2017	2017-07-25	2	15	3
Gutierrezia	sarothrae	PP	2	July	Year 1 Period 1	2017	2017-07-25	1	6	0
Lotus	wrightii	PP	2	July	Year 1 Period 1	2017	2017-07-25	2	12	0
Lupinus	argenteus	PP	2	July	Year 1 Period 1	2017	2017-07-25	6	49	55
Astragalus	allochrous	PP	4	July	Year 1 Period 1	2017	2017-07-25	4	78	22
Oxytropis	lambertii	PP	4	July	Year 1 Period 1	2017	2017-07-25	8	97	49
Cirsium	wheeleri	PP	4	July	Year 1 Period 1	2017	2017-07-25	41	46	123																											1
Erigeron	divergens	PP	4	July	Year 1 Period 1	2017	2017-07-25	5	10	3
Houstonia	wrightii	PP	4	July	Year 1 Period 1	2017	2017-07-25	1	3	0
Linaria	dalmatica	PP	4	July	Year 1 Period 1	2017	2017-07-25	59	313	387															1
Lupinus	argenteus	PP	4	July	Year 1 Period 1	2017	2017-07-25	4	114	56															1
Mirabilis	oxybaphoides	PP	4	July	Year 1 Period 1	2017	2017-07-25	1	2	25
Penstemon	virgatus	PP	4	July	Year 1 Period 1	2017	2017-07-25	4	17	3
Pseudocymopterus	montanus	PP	4	July	Year 1 Period 1	2017	2017-07-25	26	69	36
Tragopogon	dubius	PP	4	July	Year 1 Period 1	2017	2017-07-25	8	9	0
Verbascum	thapsus	PP	4	July	Year 1 Period 1	2017	2017-07-25	6	24	142
Astragalus	allochrous	PP	5	July	Year 1 Period 1	2017	2017-07-25	3	58	12
Oxytropis	lambertii	PP	5	July	Year 1 Period 1	2017	2017-07-25	19	75	118
Cryptantha	setosissima	PP	5	July	Year 1 Period 1	2017	2017-07-25	26	318	32																		1
Lupinus	argenteus	PP	5	July	Year 1 Period 1	2017	2017-07-25	5	237	61																		1
Mirabilis	oxybaphoides	PP	5	July	Year 1 Period 1	2017	2017-07-25	4	16	342
Penstemon	virgatus	PP	5	July	Year 1 Period 1	2017	2017-07-25	3	9	25														1
Verbena	macdougalii	PP	5	July	Year 1 Period 1	2017	2017-07-25	2	774	0
Astragalus	allochrous	PP	6	July	Year 1 Period 1	2017	2017-07-25	1	8	0
Oxytropis	lambertii	PP	6	July	Year 1 Period 1	2017	2017-07-25	12	358	58
Chaetopappa	ericoides	PP	6	July	Year 1 Period 1	2017	2017-07-25	8	8	0
Cryptantha	setosissima	PP	6	July	Year 1 Period 1	2017	2017-07-25	3	18	71
Erigeron	divergens	PP	6	July	Year 1 Period 1	2017	2017-07-25	9	21	0
Lithospermum	multiflorum	PP	6	July	Year 1 Period 1	2017	2017-07-25	15	122	100
Lotus	wrightii	PP	6	July	Year 1 Period 1	2017	2017-07-25	14	74	75
Lupinus	argenteus	PP	6	July	Year 1 Period 1	2017	2017-07-25	4	43	47
Sphaeralcea	fendleri	PP	6	July	Year 1 Period 1	2017	2017-07-25	3	4	15
Verbena	macdougalii	PP	6	July	Year 1 Period 1	2017	2017-07-25	10	18	65
Erigeron	divergens	PP	7	July	Year 1 Period 1	2017	2017-07-25	5	7	0
Erigeron	flagellaris	PP	7	July	Year 1 Period 1	2017	2017-07-25	4	3	6
Hymenoxys	richardsonii	PP	7	July	Year 1 Period 1	2017	2017-07-25	1	10	25
Linaria	dalmatica	PP	7	July	Year 1 Period 1	2017	2017-07-25	3	14	17
Lygodesmia	juncea	PP	7	July	Year 1 Period 1	2017	2017-07-25	1	1	0
Oenothera	suffrutescens	PP	7	July	Year 1 Period 1	2017	2017-07-25	39	96	80
Pseudocymopterus	montanus	PP	7	July	Year 1 Period 1	2017	2017-07-25	2	6	27
Sphaeralcea	fendleri	PP	7	July	Year 1 Period 1	2017	2017-07-25	46	75	189																		1																	1
Verbena	macdougalii	PP	7	July	Year 1 Period 1	2017	2017-07-25	6	45	107
Oxytropis	lambertii	PP	8	July	Year 1 Period 1	2017	2017-07-25	10	133	49
Verbena	macdougalii	PP	8	July	Year 1 Period 1	2017	2017-07-25	736	19335	50517	1	1																12
Astragalus	allochrous	MC	3	July	Year 1 Period 1	2017	2017-07-27	17	61	20
Oxytropis	lambertii	MC	3	July	Year 1 Period 1	2017	2017-07-27	17	68	50
Campanula	parryi	MC	3	July	Year 1 Period 1	2017	2017-07-27	10	22	6
Cirsium	wheeleri	MC	3	July	Year 1 Period 1	2017	2017-07-27	5	2	4
Dasiphora	fruticosa	MC	3	July	Year 1 Period 1	2017	2017-07-27	26	1749	526								1
Daucus	carota	MC	3	July	Year 1 Period 1	2017	2017-07-27	8	177	0
Eremogone	fendleri	MC	3	July	Year 1 Period 1	2017	2017-07-27	40	125	224
Erigeron	divergens	MC	3	July	Year 1 Period 1	2017	2017-07-27	53	65	6
Erigeron	flagellaris	MC	3	July	Year 1 Period 1	2017	2017-07-27	43	43	0
Geum	triflorum	MC	3	July	Year 1 Period 1	2017	2017-07-27	2	3	0
Hackelia	floribunda	MC	3	July	Year 1 Period 1	2017	2017-07-27	8	138	0
Linaria	dalmatica	MC	3	July	Year 1 Period 1	2017	2017-07-27	23	177	552
Lupinus	argenteus	MC	3	July	Year 1 Period 1	2017	2017-07-27	18	318	409
Mirabilis	oxybaphoides	MC	3	July	Year 1 Period 1	2017	2017-07-27	1	1	35
Penstemon	virgatus	MC	3	July	Year 1 Period 1	2017	2017-07-27	1	13	0
Potentilla	hippiana	MC	3	July	Year 1 Period 1	2017	2017-07-27	1002	1315	8062
Tragopogon	dubius	MC	3	July	Year 1 Period 1	2017	2017-07-27	7	8	0
Verbascum	thapsus	MC	3	July	Year 1 Period 1	2017	2017-07-27	26	107	494
Agoseris	aurantiaca	MC	4	July	Year 1 Period 1	2017	2017-07-27	1	1	0
Astragalus	allochrous	MC	4	July	Year 1 Period 1	2017	2017-07-27	1	4	2
Castilleja	miniata	MC	4	July	Year 1 Period 1	2017	2017-07-27	2	3	0
Cryptantha	setosissima	MC	4	July	Year 1 Period 1	2017	2017-07-27	2	4	368
Daucus	carota	MC	4	July	Year 1 Period 1	2017	2017-07-27	3	117	0
Eremogone	fendleri	MC	4	July	Year 1 Period 1	2017	2017-07-27	72	167	460
Erigeron	divergens	MC	4	July	Year 1 Period 1	2017	2017-07-27	21	32	7
Erigeron	flagellaris	MC	4	July	Year 1 Period 1	2017	2017-07-27	7	7	0
Houstonia	wrightii	MC	4	July	Year 1 Period 1	2017	2017-07-27	1	5	0
Linum	lewisii	MC	4	July	Year 1 Period 1	2017	2017-07-27	26	31	99
Potentilla	hippiana	MC	4	July	Year 1 Period 1	2017	2017-07-27	130	352	2076
Astragalus	allochrous	MC	5	July	Year 1 Period 1	2017	2017-07-27	7	78	24																											1
Oxytropis	lambertii	MC	5	July	Year 1 Period 1	2017	2017-07-27	81	1400	882
Hymenoxys	hoopesii	MC	5	July	Year 1 Period 1	2017	2017-07-27	10	36	2
Hymenoxys	richardsonii	MC	5	July	Year 1 Period 1	2017	2017-07-27	4	19	10
Ipomopsis	aggregata	MC	5	July	Year 1 Period 1	2017	2017-07-27	49	342	677
Linaria	dalmatica	MC	5	July	Year 1 Period 1	2017	2017-07-27	9	51	48
Linum	lewisii	MC	5	July	Year 1 Period 1	2017	2017-07-27	43	76	359
Lupinus	argenteus	MC	5	July	Year 1 Period 1	2017	2017-07-27	70	1471	1605
Lupinus	brevicaulis	MC	5	July	Year 1 Period 1	2017	2017-07-27	1	7	16
Penstemon	virgatus	MC	5	July	Year 1 Period 1	2017	2017-07-27	3	7	5
Pseudocymopterus	montanus	MC	5	July	Year 1 Period 1	2017	2017-07-27	1	39	17
Verbascum	thapsus	MC	5	July	Year 1 Period 1	2017	2017-07-27	2	4	35
Verbena	macdougalii	MC	5	July	Year 1 Period 1	2017	2017-07-27	6	71	36
Agoseris	aurantiaca	MC	6	July	Year 1 Period 1	2017	2017-07-27	4	4	0
Arenaria	lanuginosa	MC	6	July	Year 1 Period 1	2017	2017-07-27	7	76	119
Astragalus	allochrous	MC	6	July	Year 1 Period 1	2017	2017-07-27	34	191	58
Oxytropis	lambertii	MC	6	July	Year 1 Period 1	2017	2017-07-27	25	592	115
Castilleja	miniata	MC	6	July	Year 1 Period 1	2017	2017-07-27	27	134	81
Cirsium	wheeleri	MC	6	July	Year 1 Period 1	2017	2017-07-27	17	0	31
Daucus	carota	MC	6	July	Year 1 Period 1	2017	2017-07-27	13	294	76
Eremogone	fendleri	MC	6	July	Year 1 Period 1	2017	2017-07-27	1	8	26
Erigeron	divergens	MC	6	July	Year 1 Period 1	2017	2017-07-27	19	19	15
Erigeron	flagellaris	MC	6	July	Year 1 Period 1	2017	2017-07-27	338	345	0
Lupinus	argenteus	MC	6	July	Year 1 Period 1	2017	2017-07-27	27	122	187
Potentilla	hippiana	MC	6	July	Year 1 Period 1	2017	2017-07-27	1	1	3
Taraxacum	officinale	MC	6	July	Year 1 Period 1	2017	2017-07-27	1	1	0
Achillea	millefolium	SF	1	July	Year 1 Period 1	2017	2017-07-26	2	73	12
Agoseris	aurantiaca	SF	1	July	Year 1 Period 1	2017	2017-07-26	3	3	1
Oxytropis	lambertii	SF	1	July	Year 1 Period 1	2017	2017-07-26	43	522	332
Calochortus	ambiguus	SF	1	July	Year 1 Period 1	2017	2017-07-26	6	6	0
Campanula	parryi	SF	1	July	Year 1 Period 1	2017	2017-07-26	18	5	3
Castilleja	miniata	SF	1	July	Year 1 Period 1	2017	2017-07-26	1	1	0
Eremogone	fendleri	SF	1	July	Year 1 Period 1	2017	2017-07-26	122	391	196
Erigeron	flagellaris	SF	1	July	Year 1 Period 1	2017	2017-07-26	3	4	2
Potentilla	hippiana	SF	1	July	Year 1 Period 1	2017	2017-07-26	232	412	754
Astragalus	allochrous	SF	2	July	Year 1 Period 1	2017	2017-07-26	6	58	8
Oxytropis	lambertii	SF	2	July	Year 1 Period 1	2017	2017-07-26	67	608	298																																			1
Castilleja	miniata	SF	2	July	Year 1 Period 1	2017	2017-07-26	5	18	5
Eremogone	fendleri	SF	2	July	Year 1 Period 1	2017	2017-07-26	326	1093	915
Eriogonum	racemosum	SF	2	July	Year 1 Period 1	2017	2017-07-26	1	8	46
Potentilla	hippiana	SF	2	July	Year 1 Period 1	2017	2017-07-26	19	42	74
Achillea	millefolium	SF	3	July	Year 1 Period 1	2017	2017-07-26	5	82	0
Agoseris	aurantiaca	SF	3	July	Year 1 Period 1	2017	2017-07-26	1	1	0
Astragalus	allochrous	SF	3	July	Year 1 Period 1	2017	2017-07-26	1	3	2
Oxytropis	lambertii	SF	3	July	Year 1 Period 1	2017	2017-07-26	190	1647	993
Campanula	parryi	SF	3	July	Year 1 Period 1	2017	2017-07-26	21	21	0
Castilleja	miniata	SF	3	July	Year 1 Period 1	2017	2017-07-26	34	47	11
Cirsium	wheeleri	SF	3	July	Year 1 Period 1	2017	2017-07-26	1	1	3
Eremogone	fendleri	SF	3	July	Year 1 Period 1	2017	2017-07-26	8	28	59
Erigeron	flagellaris	SF	3	July	Year 1 Period 1	2017	2017-07-26	56	104	0
Houstonia	wrightii	SF	3	July	Year 1 Period 1	2017	2017-07-26	1	27	0
Lupinus	argenteus	SF	3	July	Year 1 Period 1	2017	2017-07-26	4	81	28
Penstemon	virgatus	SF	3	July	Year 1 Period 1	2017	2017-07-26	3	16	9
Potentilla	hippiana	SF	3	July	Year 1 Period 1	2017	2017-07-26	129	291	507
Achillea	millefolium	SF	4	July	Year 1 Period 1	2017	2017-07-26	19	239	122
Astragalus	allochrous	SF	4	July	Year 1 Period 1	2017	2017-07-26	38	310	42															1
Oxytropis	lambertii	SF	4	July	Year 1 Period 1	2017	2017-07-26	98	496	272
Campanula	parryi	SF	4	July	Year 1 Period 1	2017	2017-07-26	87	82	5
Cirsium	wheeleri	SF	4	July	Year 1 Period 1	2017	2017-07-26	2	0	2
Eremogone	fendleri	SF	4	July	Year 1 Period 1	2017	2017-07-26	115	534	350
Erigeron	divergens	SF	4	July	Year 1 Period 1	2017	2017-07-26	59	64	4
Erigeron	flagellaris	SF	4	July	Year 1 Period 1	2017	2017-07-26	24	27	0
Penstemon	virgatus	SF	4	July	Year 1 Period 1	2017	2017-07-26	7	85	52
Potentilla	hippiana	SF	4	July	Year 1 Period 1	2017	2017-07-26	57	104	217
Achillea	millefolium	SF	5	July	Year 1 Period 1	2017	2017-07-26	8	124	0
Agoseris	aurantiaca	SF	5	July	Year 1 Period 1	2017	2017-07-26	1	1	0
Astragalus	allochrous	SF	5	July	Year 1 Period 1	2017	2017-07-26	12	25	3
Oxytropis	lambertii	SF	5	July	Year 1 Period 1	2017	2017-07-26	13	416	138															3											1
Calochortus	ambiguus	SF	5	July	Year 1 Period 1	2017	2017-07-26	1	1	0
Campanula	parryi	SF	5	July	Year 1 Period 1	2017	2017-07-26	21	28	0
Cirsium	wheeleri	SF	5	July	Year 1 Period 1	2017	2017-07-26	1	0	2
Eremogone	fendleri	SF	5	July	Year 1 Period 1	2017	2017-07-26	6	8	0
Erigeron	divergens	SF	5	July	Year 1 Period 1	2017	2017-07-26	11	11	0
Erigeron	flagellaris	SF	5	July	Year 1 Period 1	2017	2017-07-26	146	147	0
Houstonia	wrightii	SF	5	July	Year 1 Period 1	2017	2017-07-26	1	19	2
Lupinus	argenteus	SF	5	July	Year 1 Period 1	2017	2017-07-26	9	122	17																																			2
Penstemon	virgatus	SF	5	July	Year 1 Period 1	2017	2017-07-26	12	106	31															1
Potentilla	hippiana	SF	5	July	Year 1 Period 1	2017	2017-07-26	58	103	199
Tragopogon	dubius	SF	5	July	Year 1 Period 1	2017	2017-07-26	7	45	8
Achillea	millefolium	SF	6	July	Year 1 Period 1	2017	2017-07-26	1	18	5
Agoseris	aurantiaca	SF	6	July	Year 1 Period 1	2017	2017-07-26	1	1	0
Astragalus	allochrous	SF	6	July	Year 1 Period 1	2017	2017-07-26	4	16	8
Campanula	parryi	SF	6	July	Year 1 Period 1	2017	2017-07-26	9	12	12
Cirsium	wheeleri	SF	6	July	Year 1 Period 1	2017	2017-07-26	6	2	7															1
Eremogone	fendleri	SF	6	July	Year 1 Period 1	2017	2017-07-26	19	71	73
Erigeron	divergens	SF	6	July	Year 1 Period 1	2017	2017-07-26	113	226	2
Erigeron	flagellaris	SF	6	July	Year 1 Period 1	2017	2017-07-26	51	48	5
Lupinus	argenteus	SF	6	July	Year 1 Period 1	2017	2017-07-26	87	657	438
Potentilla	hippiana	SF	6	July	Year 1 Period 1	2017	2017-07-26	1	2	12
Cirsium	wheeleri	PP	2	August	Year 1 Period 2	2017	2017-07-31	4	1	4
Lupinus	argenteus	PP	2	August	Year 1 Period 2	2017	2017-07-31	3	22	0
Oxytropis	lambertii	PP	4	August	Year 1 Period 2	2017	2017-07-31	5	110	22
Cirsium	wheeleri	PP	4	August	Year 1 Period 2	2017	2017-07-31	65	26	115
Eremogone	fendleri	PP	4	August	Year 1 Period 2	2017	2017-07-31	2	6	3
Erigeron	divergens	PP	4	August	Year 1 Period 2	2017	2017-07-31	1	1	0
Linaria	dalmatica	PP	4	August	Year 1 Period 2	2017	2017-07-31	19	84	45
Lupinus	argenteus	PP	4	August	Year 1 Period 2	2017	2017-07-31	1	60	0
Pseudocymopterus	montanus	PP	4	August	Year 1 Period 2	2017	2017-07-31	5	288	0
Thermopsis	sp.	PP	4	August	Year 1 Period 2	2017	2017-07-31	2	3	0
Verbascum	thapsus	PP	4	August	Year 1 Period 2	2017	2017-07-31	7	14	116
Oxytropis	lambertii	PP	5	August	Year 1 Period 2	2017	2017-07-31	20	288	265
Cirsium	wheeleri	PP	5	August	Year 1 Period 2	2017	2017-07-31	1	0	5
Cryptantha	setosissima	PP	5	August	Year 1 Period 2	2017	2017-07-31	59	905	175
Lupinus	argenteus	PP	5	August	Year 1 Period 2	2017	2017-07-31	7	733	475
Penstemon	virgatus	PP	5	August	Year 1 Period 2	2017	2017-07-31	2	16	0
Verbena	macdougalii	PP	5	August	Year 1 Period 2	2017	2017-07-31	4	21	0
Oxytropis	lambertii	PP	6	August	Year 1 Period 2	2017	2017-07-31	14	66	144
Campanula	parryi	PP	6	August	Year 1 Period 2	2017	2017-07-31	1	1	6
Cirsium	wheeleri	PP	6	August	Year 1 Period 2	2017	2017-07-31	3	3	25
Cryptantha	setosissima	PP	6	August	Year 1 Period 2	2017	2017-07-31	4	29	44
Erigeron	divergens	PP	6	August	Year 1 Period 2	2017	2017-07-31	4	4	0
Lithospermum	multiflorum	PP	6	August	Year 1 Period 2	2017	2017-07-31	6	22	80
Lotus	wrightii	PP	6	August	Year 1 Period 2	2017	2017-07-31	6	47	72
Lupinus	argenteus	PP	6	August	Year 1 Period 2	2017	2017-07-31	4	63	22
Melilotus	sp.	PP	6	August	Year 1 Period 2	2017	2017-07-31	6	25	0
Potentilla	hippiana	PP	6	August	Year 1 Period 2	2017	2017-07-31	2	2	0
Pseudocymopterus	montanus	PP	6	August	Year 1 Period 2	2017	2017-07-31	1	8	0
Tragopogon	dubius	PP	6	August	Year 1 Period 2	2017	2017-07-31	1	1	0
Verbena	macdougalii	PP	6	August	Year 1 Period 2	2017	2017-07-31	17	32	0
Campanula	parryi	PP	7	August	Year 1 Period 2	2017	2017-07-31	2	5	22
Dasiphora	fruticosa	PP	7	August	Year 1 Period 2	2017	2017-07-31	1	1	8
Erigeron	divergens	PP	7	August	Year 1 Period 2	2017	2017-07-31	13	34	7
Eriogonum	racemosum	PP	7	August	Year 1 Period 2	2017	2017-07-31	5	33	16
Oenothera	suffrutescens	PP	7	August	Year 1 Period 2	2017	2017-07-31	12	65	270
Potentilla	hippiana	PP	7	August	Year 1 Period 2	2017	2017-07-31	10	14	45
Pseudocymopterus	montanus	PP	7	August	Year 1 Period 2	2017	2017-07-31	1	31	8
Senecio	multilobatus	PP	7	August	Year 1 Period 2	2017	2017-07-31	2	5	15
Sphaeralcea	fendleri	PP	7	August	Year 1 Period 2	2017	2017-07-31	82	124	202
Tragopogon	dubius	PP	7	August	Year 1 Period 2	2017	2017-07-31	12	24	0										1
Verbena	macdougalii	PP	7	August	Year 1 Period 2	2017	2017-07-31	1	9	0
Oxytropis	lambertii	PP	8	August	Year 1 Period 2	2017	2017-07-31	8	40	32
Cryptantha	setosissima	PP	8	August	Year 1 Period 2	2017	2017-07-31	6	16	0
Erigeron	divergens	PP	8	August	Year 1 Period 2	2017	2017-07-31	4	7	9
Potentilla	hippiana	PP	8	August	Year 1 Period 2	2017	2017-07-31	5	5	53
Pseudocymopterus	montanus	PP	8	August	Year 1 Period 2	2017	2017-07-31	2	15	20
Verbena	macdougalii	PP	8	August	Year 1 Period 2	2017	2017-07-31	149	1955	0
Astragalus	allochrous	MC	1	August	Year 1 Period 2	2017	2017-08-02	2	8	18
Oxytropis	lambertii	MC	1	August	Year 1 Period 2	2017	2017-08-02	6	21	0
Cirsium	wheeleri	MC	1	August	Year 1 Period 2	2017	2017-08-02	2	1	5
Convolvulus	arvensis	MC	1	August	Year 1 Period 2	2017	2017-08-02	2	2	0
Daucus	carota	MC	1	August	Year 1 Period 2	2017	2017-08-02	20	653	50
Eremogone	fendleri	MC	1	August	Year 1 Period 2	2017	2017-08-02	1	1	0
Erigeron	divergens	MC	1	August	Year 1 Period 2	2017	2017-08-02	4	4	0
Erigeron	flagellaris	MC	1	August	Year 1 Period 2	2017	2017-08-02	18	17	1
Potentilla	hippiana	MC	1	August	Year 1 Period 2	2017	2017-08-02	11	12	142
Tragopogon	dubius	MC	1	August	Year 1 Period 2	2017	2017-08-02	6	11	73
Trifolium	longipes	MC	1	August	Year 1 Period 2	2017	2017-08-02	10	41	0																									1
Verbascum	thapsus	MC	1	August	Year 1 Period 2	2017	2017-08-02	4	5	126
Verbena	macdougalii	MC	1	August	Year 1 Period 2	2017	2017-08-02	2	9	0
Campanula	parryi	MC	2	August	Year 1 Period 2	2017	2017-08-02	39	44	2
Cirsium	wheeleri	MC	2	August	Year 1 Period 2	2017	2017-08-02	6	18	34															1										2
Erigeron	divergens	MC	2	August	Year 1 Period 2	2017	2017-08-02	11	11	0
Erigeron	flagellaris	MC	2	August	Year 1 Period 2	2017	2017-08-02	33	51	0
Linaria	dalmatica	MC	2	August	Year 1 Period 2	2017	2017-08-02	1	2	13
Linum	lewisii	MC	2	August	Year 1 Period 2	2017	2017-08-02	181	297	821											1				1
Lupinus	argenteus	MC	2	August	Year 1 Period 2	2017	2017-08-02	1	6	0
Penstemon	virgatus	MC	2	August	Year 1 Period 2	2017	2017-08-02	14	30	18
Potentilla	hippiana	MC	2	August	Year 1 Period 2	2017	2017-08-02	5	11	43
Astragalus	allochrous	MC	3	August	Year 1 Period 2	2017	2017-08-02	10	32	4
Oxytropis	lambertii	MC	3	August	Year 1 Period 2	2017	2017-08-02	27	80	37
Campanula	parryi	MC	3	August	Year 1 Period 2	2017	2017-08-02	7	7	0
Cirsium	wheeleri	MC	3	August	Year 1 Period 2	2017	2017-08-02	8	17	20
Dasiphora	fruticosa	MC	3	August	Year 1 Period 2	2017	2017-08-02	10	250	100								1
Eremogone	fendleri	MC	3	August	Year 1 Period 2	2017	2017-08-02	26	86	77
Erigeron	divergens	MC	3	August	Year 1 Period 2	2017	2017-08-02	21	31	0
Erigeron	flagellaris	MC	3	August	Year 1 Period 2	2017	2017-08-02	2	4	5
Lotus	wrightii	MC	3	August	Year 1 Period 2	2017	2017-08-02	6	200	120																									1
Lupinus	argenteus	MC	3	August	Year 1 Period 2	2017	2017-08-02	3	159	16
Potentilla	hippiana	MC	3	August	Year 1 Period 2	2017	2017-08-02	35	127	364
Verbascum	thapsus	MC	3	August	Year 1 Period 2	2017	2017-08-02	22	80	415
Agoseris	aurantiaca	MC	4	August	Year 1 Period 2	2017	2017-08-02	3	3	0
Castilleja	miniata	MC	4	August	Year 1 Period 2	2017	2017-08-02	7	8	0
Daucus	carota	MC	4	August	Year 1 Period 2	2017	2017-08-02	4	150	23
Eremogone	fendleri	MC	4	August	Year 1 Period 2	2017	2017-08-02	81	192	79
Erigeron	divergens	MC	4	August	Year 1 Period 2	2017	2017-08-02	6	17	0
Erigeron	flagellaris	MC	4	August	Year 1 Period 2	2017	2017-08-02	11	13	3
Linum	lewisii	MC	4	August	Year 1 Period 2	2017	2017-08-02	16	22	78
Lupinus	argenteus	MC	4	August	Year 1 Period 2	2017	2017-08-02	1	5	2
Penstemon	virgatus	MC	4	August	Year 1 Period 2	2017	2017-08-02	1	1	3
Potentilla	hippiana	MC	4	August	Year 1 Period 2	2017	2017-08-02	70	114	295
Astragalus	allochrous	MC	5	August	Year 1 Period 2	2017	2017-08-02	24	616	45
Oxytropis	lambertii	MC	5	August	Year 1 Period 2	2017	2017-08-02	27	99	102															1
Cirsium	wheeleri	MC	5	August	Year 1 Period 2	2017	2017-08-02	1	6	8
Hymenoxys	hoopesii	MC	5	August	Year 1 Period 2	2017	2017-08-02	81	164	0
Ipomopsis	aggregata	MC	5	August	Year 1 Period 2	2017	2017-08-02	9	109	18
Linum	lewisii	MC	5	August	Year 1 Period 2	2017	2017-08-02	2	3	0
Lupinus	argenteus	MC	5	August	Year 1 Period 2	2017	2017-08-02	38	967	211
Oenothera	suffrutescens	MC	5	August	Year 1 Period 2	2017	2017-08-02	9	85	45
Verbascum	thapsus	MC	5	August	Year 1 Period 2	2017	2017-08-02	21	22	125
Verbena	macdougalii	MC	5	August	Year 1 Period 2	2017	2017-08-02	13	184	220
Astragalus	allochrous	MC	6	August	Year 1 Period 2	2017	2017-08-02	14	212	0
Oxytropis	lambertii	MC	6	August	Year 1 Period 2	2017	2017-08-02	31	142	76	1
Castilleja	miniata	MC	6	August	Year 1 Period 2	2017	2017-08-02	19	44	16
Cirsium	wheeleri	MC	6	August	Year 1 Period 2	2017	2017-08-02	15	17	19
Daucus	carota	MC	6	August	Year 1 Period 2	2017	2017-08-02	4	10	0
Eremogone	fendleri	MC	6	August	Year 1 Period 2	2017	2017-08-02	6	18	9
Erigeron	divergens	MC	6	August	Year 1 Period 2	2017	2017-08-02	27	33	5
Erigeron	flagellaris	MC	6	August	Year 1 Period 2	2017	2017-08-02	81	93	0
Linum	lewisii	MC	6	August	Year 1 Period 2	2017	2017-08-02	2	3	0
Lupinus	argenteus	MC	6	August	Year 1 Period 2	2017	2017-08-02	36	305	60
Pseudocymopterus	montanus	MC	6	August	Year 1 Period 2	2017	2017-08-02	2	66	5
Achillea	millefolium	SF	1	August	Year 1 Period 2	2017	2017-08-03	3	60	0
Astragalus	allochrous	SF	1	August	Year 1 Period 2	2017	2017-08-03	8	82	60
Oxytropis	lambertii	SF	1	August	Year 1 Period 2	2017	2017-08-03	34	614	321
Campanula	parryi	SF	1	August	Year 1 Period 2	2017	2017-08-03	23	23	0
Castilleja	miniata	SF	1	August	Year 1 Period 2	2017	2017-08-03	1	1	0
Eremogone	fendleri	SF	1	August	Year 1 Period 2	2017	2017-08-03	88	378	233
Erigeron	flagellaris	SF	1	August	Year 1 Period 2	2017	2017-08-03	1	1	0
Ipomopsis	aggregata	SF	1	August	Year 1 Period 2	2017	2017-08-03	1	1	0
Potentilla	hippiana	SF	1	August	Year 1 Period 2	2017	2017-08-03	116	287	646											1
Agoseris	aurantiaca	SF	2	August	Year 1 Period 2	2017	2017-08-03	5	5	1
Astragalus	allochrous	SF	2	August	Year 1 Period 2	2017	2017-08-03	15	72	22
Oxytropis	lambertii	SF	2	August	Year 1 Period 2	2017	2017-08-03	72	313	180
Castilleja	miniata	SF	2	August	Year 1 Period 2	2017	2017-08-03	16	20	3
Cirsium	wheeleri	SF	2	August	Year 1 Period 2	2017	2017-08-03	5	0	5
Eremogone	fendleri	SF	2	August	Year 1 Period 2	2017	2017-08-03	224	854	377
Erigeron	divergens	SF	2	August	Year 1 Period 2	2017	2017-08-03	6	6	0
Erigeron	flagellaris	SF	2	August	Year 1 Period 2	2017	2017-08-03	42	66	0
Potentilla	hippiana	SF	2	August	Year 1 Period 2	2017	2017-08-03	6	7	15
Taraxacum	officinale	SF	2	August	Year 1 Period 2	2017	2017-08-03	1	1	0
Achillea	millefolium	SF	3	August	Year 1 Period 2	2017	2017-08-03	10	271	15
Agoseris	aurantiaca	SF	3	August	Year 1 Period 2	2017	2017-08-03	4	5	0
Astragalus	allochrous	SF	3	August	Year 1 Period 2	2017	2017-08-03	40	42	0
Oxytropis	lambertii	SF	3	August	Year 1 Period 2	2017	2017-08-03	59	437	60
Campanula	parryi	SF	3	August	Year 1 Period 2	2017	2017-08-03	11	6	9
Castilleja	miniata	SF	3	August	Year 1 Period 2	2017	2017-08-03	26	30	7
Cirsium	wheeleri	SF	3	August	Year 1 Period 2	2017	2017-08-03	1	1	0																								1
Eremogone	fendleri	SF	3	August	Year 1 Period 2	2017	2017-08-03	1	2	0
Erigeron	flagellaris	SF	3	August	Year 1 Period 2	2017	2017-08-03	15	25	0
Ipomopsis	aggregata	SF	3	August	Year 1 Period 2	2017	2017-08-03	1	1	0
Lupinus	argenteus	SF	3	August	Year 1 Period 2	2017	2017-08-03	3	30	65
Penstemon	virgatus	SF	3	August	Year 1 Period 2	2017	2017-08-03	1	2	1
Potentilla	hippiana	SF	3	August	Year 1 Period 2	2017	2017-08-03	50	380	72
Taraxacum	officinale	SF	3	August	Year 1 Period 2	2017	2017-08-03	3	3	0
Tragopogon	dubius	SF	3	August	Year 1 Period 2	2017	2017-08-03	5	6	0
Achillea	millefolium	SF	4	August	Year 1 Period 2	2017	2017-08-03	6	84	5
Astragalus	allochrous	SF	4	August	Year 1 Period 2	2017	2017-08-03	9	148	30
Oxytropis	lambertii	SF	4	August	Year 1 Period 2	2017	2017-08-03	81	447	125															1
Campanula	parryi	SF	4	August	Year 1 Period 2	2017	2017-08-03	40	40	0
Castilleja	miniata	SF	4	August	Year 1 Period 2	2017	2017-08-03	6	13	3
Eremogone	fendleri	SF	4	August	Year 1 Period 2	2017	2017-08-03	44	115	100
Erigeron	divergens	SF	4	August	Year 1 Period 2	2017	2017-08-03	106	109	12															1
Lupinus	argenteus	SF	4	August	Year 1 Period 2	2017	2017-08-03	32	226	40
Potentilla	hippiana	SF	4	August	Year 1 Period 2	2017	2017-08-03	11	16	12
Achillea	millefolium	SF	5	August	Year 1 Period 2	2017	2017-08-03	3	53	0
Astragalus	allochrous	SF	5	August	Year 1 Period 2	2017	2017-08-03	12	59	0
Oxytropis	lambertii	SF	5	August	Year 1 Period 2	2017	2017-08-03	41	351	113
Campanula	parryi	SF	5	August	Year 1 Period 2	2017	2017-08-03	20	22	0
Cirsium	wheeleri	SF	5	August	Year 1 Period 2	2017	2017-08-03	1	1	0
Eremogone	fendleri	SF	5	August	Year 1 Period 2	2017	2017-08-03	17	68	7
Erigeron	divergens	SF	5	August	Year 1 Period 2	2017	2017-08-03	43	50	0
Erigeron	flagellaris	SF	5	August	Year 1 Period 2	2017	2017-08-03	32	36	0
Lupinus	argenteus	SF	5	August	Year 1 Period 2	2017	2017-08-03	18	112	26
Penstemon	virgatus	SF	5	August	Year 1 Period 2	2017	2017-08-03	7	42	13
Potentilla	hippiana	SF	5	August	Year 1 Period 2	2017	2017-08-03	22	46	31
Verbascum	thapsus	SF	5	August	Year 1 Period 2	2017	2017-08-03	1	6	40
Achillea	millefolium	SF	6	August	Year 1 Period 2	2017	2017-08-03	9	148	0
Campanula	parryi	SF	6	August	Year 1 Period 2	2017	2017-08-03	34	37	0
Cirsium	wheeleri	SF	6	August	Year 1 Period 2	2017	2017-08-03	13	12	19															1
Eremogone	fendleri	SF	6	August	Year 1 Period 2	2017	2017-08-03	8	18	46
Erigeron	divergens	SF	6	August	Year 1 Period 2	2017	2017-08-03	111	115	15
Lupinus	argenteus	SF	6	August	Year 1 Period 2	2017	2017-08-03	84	1013	405
Penstemon	virgatus	SF	6	August	Year 1 Period 2	2017	2017-08-03	1	2	0
Potentilla	hippiana	SF	6	August	Year 1 Period 2	2017	2017-08-03	4	13	0
Astragalus	humistratus	PP	2	August	Year 1 Period 3	2017	2017-08-14	4	30	17
Oxytropis	lambertii	PP	2	August	Year 1 Period 3	2017	2017-08-14	4	45	12
Cirsium	wheeleri	PP	2	August	Year 1 Period 3	2017	2017-08-14	23	25	42
Daucus	carota	PP	2	August	Year 1 Period 3	2017	2017-08-14	5	31	103
Euphorbia	incisa	PP	2	August	Year 1 Period 3	2017	2017-08-14	2	11	0
Lupinus	argenteus	PP	2	August	Year 1 Period 3	2017	2017-08-14	1	0	14
Lupinus	argenteus	PP	2	August	Year 1 Period 3	2017	2017-08-14	2	22	6
Pennellia	longifolia	PP	2	August	Year 1 Period 3	2017	2017-08-14	2	29	28
Taraxacum	officinale	PP	2	August	Year 1 Period 3	2017	2017-08-14	2	2	0
Verbascum	thapsus	PP	2	August	Year 1 Period 3	2017	2017-08-14	9	34	128
Agoseris	glauca	PP	4	August	Year 1 Period 3	2017	2017-08-14	1	1	0
Astragalus	allochrous	PP	4	August	Year 1 Period 3	2017	2017-08-14	13	246	0
Oxytropis	lambertii	PP	4	August	Year 1 Period 3	2017	2017-08-14	19	236	86
Cirsium	wheeleri	PP	4	August	Year 1 Period 3	2017	2017-08-14	78	45	152
Eremogone	fendleri	PP	4	August	Year 1 Period 3	2017	2017-08-14	7	34	77
Eremogone	fendleri	PP	4	August	Year 1 Period 3	2017	2017-08-14	1	4	6
Erigeron	divergens	PP	4	August	Year 1 Period 3	2017	2017-08-14	11	34	9
Erigeron	flagellaris	PP	4	August	Year 1 Period 3	2017	2017-08-14	68	75	4
Linaria	dalmatica	PP	4	August	Year 1 Period 3	2017	2017-08-14	2	15	22
Lotus	wrightii	PP	4	August	Year 1 Period 3	2017	2017-08-14	41	292	110
Lupinus	argenteus	PP	4	August	Year 1 Period 3	2017	2017-08-14	14	95	120
Lupinus	argenteus	PP	4	August	Year 1 Period 3	2017	2017-08-14	2	206	34
Senecio	multilobatus	PP	4	August	Year 1 Period 3	2017	2017-08-14	3	4	9
Symphyotrichum	ascendens	PP	4	August	Year 1 Period 3	2017	2017-08-14	4	3	56
Taraxacum	officinale	PP	4	August	Year 1 Period 3	2017	2017-08-14	3	3	0
Tragopogon	dubius	PP	4	August	Year 1 Period 3	2017	2017-08-14	1	1	0
Tragopogon	dubius	PP	4	August	Year 1 Period 3	2017	2017-08-14	4	4	0
Verbascum	thapsus	PP	4	August	Year 1 Period 3	2017	2017-08-14	21	51	399
Verbena	macdougalii	PP	4	August	Year 1 Period 3	2017	2017-08-14	4	35	13
Astragalus	allochrous	PP	5	August	Year 1 Period 3	2017	2017-08-14	4	56	0
Oxytropis	lambertii	PP	5	August	Year 1 Period 3	2017	2017-08-14	8	149	42
Cryptantha	setosissima	PP	5	August	Year 1 Period 3	2017	2017-08-14	35	505	728
Daucus	carota	PP	5	August	Year 1 Period 3	2017	2017-08-14	2	60	5
Echeandia	flavescens	PP	5	August	Year 1 Period 3	2017	2017-08-14	17	26	26
Erigeron	divergens	PP	5	August	Year 1 Period 3	2017	2017-08-14	2	4	0
Lupinus	argenteus	PP	5	August	Year 1 Period 3	2017	2017-08-14	7	480	16
Lupinus	argenteus	PP	5	August	Year 1 Period 3	2017	2017-08-14	1	86	14
Mirabilis	oxybaphoides	PP	5	August	Year 1 Period 3	2017	2017-08-14	2	7	119
Verbascum	thapsus	PP	5	August	Year 1 Period 3	2017	2017-08-14	1	39	40
Verbena	macdougalii	PP	5	August	Year 1 Period 3	2017	2017-08-14	6	28	220
Astragalus	allochrous	PP	6	August	Year 1 Period 3	2017	2017-08-14	14	293	0
Oxytropis	lambertii	PP	6	August	Year 1 Period 3	2017	2017-08-14	18	360	190
Castilleja	miniata	PP	6	August	Year 1 Period 3	2017	2017-08-14	2	5	6
Chaetopappa	ericoides	PP	6	August	Year 1 Period 3	2017	2017-08-14	28	8	160
Cirsium	wheeleri	PP	6	August	Year 1 Period 3	2017	2017-08-14	4	6	17
Cryptantha	setosissima	PP	6	August	Year 1 Period 3	2017	2017-08-14	3	70	8
Echeandia	flavescens	PP	6	August	Year 1 Period 3	2017	2017-08-14	2	3	6
Erigeron	divergens	PP	6	August	Year 1 Period 3	2017	2017-08-14	7	22	57
Geranium	caespitosum	PP	6	August	Year 1 Period 3	2017	2017-08-14	12	17	1
Gutierrezia	sarothrae	PP	6	August	Year 1 Period 3	2017	2017-08-14	6	5	1067
Linaria	dalmatica	PP	6	August	Year 1 Period 3	2017	2017-08-14	2	17	0
Lotus	wrightii	PP	6	August	Year 1 Period 3	2017	2017-08-14	7	30	25
Lupinus	argenteus	PP	6	August	Year 1 Period 3	2017	2017-08-14	1	36	0
Lupinus	argenteus	PP	6	August	Year 1 Period 3	2017	2017-08-14	7	134	79
Mirabilis	oxybaphoides	PP	6	August	Year 1 Period 3	2017	2017-08-14	1	4	24
Pseudocymopterus	montanus	PP	6	August	Year 1 Period 3	2017	2017-08-14	9	345	0
Senecio	multilobatus	PP	6	August	Year 1 Period 3	2017	2017-08-14	2	127	0
Sphaeralcea	fendleri	PP	6	August	Year 1 Period 3	2017	2017-08-14	3	6	30
Verbascum	thapsus	PP	6	August	Year 1 Period 3	2017	2017-08-14	2	9	61
Verbena	macdougalii	PP	6	August	Year 1 Period 3	2017	2017-08-14	19	675	668
Cirsium	wheeleri	PP	7	August	Year 1 Period 3	2017	2017-08-14	11	12	12
Erigeron	divergens	PP	7	August	Year 1 Period 3	2017	2017-08-14	78	206	106
Erigeron	flagellaris	PP	7	August	Year 1 Period 3	2017	2017-08-14	140	306	0																																1
Eriogonum	racemosum	PP	7	August	Year 1 Period 3	2017	2017-08-14	10	196	686
Gutierrezia	sarothrae	PP	7	August	Year 1 Period 3	2017	2017-08-14	1	20	300
Linaria	dalmatica	PP	7	August	Year 1 Period 3	2017	2017-08-14	8	21	36
Lotus	wrightii	PP	7	August	Year 1 Period 3	2017	2017-08-14	3	10	20
Oenothera	suffrutescens	PP	7	August	Year 1 Period 3	2017	2017-08-14	14	45	116
Senecio	multilobatus	PP	7	August	Year 1 Period 3	2017	2017-08-14	4	181	127
Sphaeralcea	fendleri	PP	7	August	Year 1 Period 3	2017	2017-08-14	13	23	40
Sphaeralcea	fendleri	PP	7	August	Year 1 Period 3	2017	2017-08-14	73	144	983
Verbascum	thapsus	PP	7	August	Year 1 Period 3	2017	2017-08-14	2	114	0
Verbena	macdougalii	PP	7	August	Year 1 Period 3	2017	2017-08-14	5	37	54
Astragalus	allochrous	PP	8	August	Year 1 Period 3	2017	2017-08-14	18	137	0
Cryptantha	setosissima	PP	8	August	Year 1 Period 3	2017	2017-08-14	2	15	8
Daucus	carota	PP	8	August	Year 1 Period 3	2017	2017-08-14	1	12	0
Erigeron	divergens	PP	8	August	Year 1 Period 3	2017	2017-08-14	17	89	26
Lotus	wrightii	PP	8	August	Year 1 Period 3	2017	2017-08-14	7	4	30
Mirabilis	oxybaphoides	PP	8	August	Year 1 Period 3	2017	2017-08-14	1	2	66
Verbascum	thapsus	PP	8	August	Year 1 Period 3	2017	2017-08-14	2	8	54
Verbena	macdougalii	PP	8	August	Year 1 Period 3	2017	2017-08-14	156	2632	4388
Astragalus	allochrous	MC	1	August	Year 1 Period 3	2017	2017-08-16	6	24	2
Cirsium	wheeleri	MC	1	August	Year 1 Period 3	2017	2017-08-16	16	20	25
Daucus	carota	MC	1	August	Year 1 Period 3	2017	2017-08-16	25	648	0
Eremogone	fendleri	MC	1	August	Year 1 Period 3	2017	2017-08-16	1	2	4
Erigeron	divergens	MC	1	August	Year 1 Period 3	2017	2017-08-16	13	25	47
Erigeron	flagellaris	MC	1	August	Year 1 Period 3	2017	2017-08-16	141	159	1
Linaria	dalmatica	MC	1	August	Year 1 Period 3	2017	2017-08-16	6	35	16
Potentilla	hippiana	MC	1	August	Year 1 Period 3	2017	2017-08-16	2	4	8
Taraxacum	officinale	MC	1	August	Year 1 Period 3	2017	2017-08-16	1	1	0
Trifolium	longipes	MC	1	August	Year 1 Period 3	2017	2017-08-16	78	109	21																									2
Verbascum	thapsus	MC	1	August	Year 1 Period 3	2017	2017-08-16	19	67	194
Verbena	macdougalii	MC	1	August	Year 1 Period 3	2017	2017-08-16	4	88	255
Oxytropis	lambertii	MC	2	August	Year 1 Period 3	2017	2017-08-16	1	42	38
Campanula	parryi	MC	2	August	Year 1 Period 3	2017	2017-08-16	48	45	6
Cirsium	wheeleri	MC	2	August	Year 1 Period 3	2017	2017-08-16	5	9	3																									4
Daucus	carota	MC	2	August	Year 1 Period 3	2017	2017-08-16	1	15	0
Erigeron	divergens	MC	2	August	Year 1 Period 3	2017	2017-08-16	36	43	2
Erigeron	flagellaris	MC	2	August	Year 1 Period 3	2017	2017-08-16	5	5	0
Linum	lewisii	MC	2	August	Year 1 Period 3	2017	2017-08-16	15	16	5
Linum	lewisii	MC	2	August	Year 1 Period 3	2017	2017-08-16	33	33	74
Lupinus	argenteus	MC	2	August	Year 1 Period 3	2017	2017-08-16	3	44	17
Penstemon	virgatus	MC	2	August	Year 1 Period 3	2017	2017-08-16	3	7	0
Penstemon	virgatus	MC	2	August	Year 1 Period 3	2017	2017-08-16	2	3	2
Verbascum	thapsus	MC	2	August	Year 1 Period 3	2017	2017-08-16	4	67	0
Astragalus	allochrous	MC	3	August	Year 1 Period 3	2017	2017-08-16	2	4	0
Oxytropis	lambertii	MC	3	August	Year 1 Period 3	2017	2017-08-16	2	7	5
Campanula	parryi	MC	3	August	Year 1 Period 3	2017	2017-08-16	6	6	0
Cirsium	wheeleri	MC	3	August	Year 1 Period 3	2017	2017-08-16	10	9	7																									1
Dasiphora	fruticosa	MC	3	August	Year 1 Period 3	2017	2017-08-16	29	1475	617							1
Eremogone	fendleri	MC	3	August	Year 1 Period 3	2017	2017-08-16	10	11	8
Erigeron	divergens	MC	3	August	Year 1 Period 3	2017	2017-08-16	36	59	5
Erigeron	flagellaris	MC	3	August	Year 1 Period 3	2017	2017-08-16	47	67	12
Hackelia	floribunda	MC	3	August	Year 1 Period 3	2017	2017-08-16	1	46	82
Linaria	dalmatica	MC	3	August	Year 1 Period 3	2017	2017-08-16	5	24	12
Lupinus	argenteus	MC	3	August	Year 1 Period 3	2017	2017-08-16	20	761	201
Mirabilis	oxybaphoides	MC	3	August	Year 1 Period 3	2017	2017-08-16	13	26	165
Potentilla	hippiana	MC	3	August	Year 1 Period 3	2017	2017-08-16	3	11	38																									1
Symphyotrichum	ascendens	MC	3	August	Year 1 Period 3	2017	2017-08-16	4	5	7
Taraxacum	officinale	MC	3	August	Year 1 Period 3	2017	2017-08-16	2	2	12
Tragopogon	dubius	MC	3	August	Year 1 Period 3	2017	2017-08-16	4	4	0
Tragopogon	dubius	MC	3	August	Year 1 Period 3	2017	2017-08-16	2	2	2
Verbascum	thapsus	MC	3	August	Year 1 Period 3	2017	2017-08-16	32	308	693
Agoseris	aurantiaca	MC	4	August	Year 1 Period 3	2017	2017-08-16	1	1	0
Oxytropis	lambertii	MC	4	August	Year 1 Period 3	2017	2017-08-16	2	9	10
Campanula	parryi	MC	4	August	Year 1 Period 3	2017	2017-08-16	5	5	0
Castilleja	miniata	MC	4	August	Year 1 Period 3	2017	2017-08-16	10	21	6
Daucus	carota	MC	4	August	Year 1 Period 3	2017	2017-08-16	5	150	0
Eremogone	fendleri	MC	4	August	Year 1 Period 3	2017	2017-08-16	90	160	467
Erigeron	divergens	MC	4	August	Year 1 Period 3	2017	2017-08-16	35	57	9
Erigeron	flagellaris	MC	4	August	Year 1 Period 3	2017	2017-08-16	17	17	0
Linum	lewisii	MC	4	August	Year 1 Period 3	2017	2017-08-16	3	5	0
Lupinus	argenteus	MC	4	August	Year 1 Period 3	2017	2017-08-16	1	5	0
Penstemon	virgatus	MC	4	August	Year 1 Period 3	2017	2017-08-16	1	3	3
Potentilla	hippiana	MC	4	August	Year 1 Period 3	2017	2017-08-16	19	21	131
Taraxacum	officinale	MC	4	August	Year 1 Period 3	2017	2017-08-16	1	1	0
Verbascum	thapsus	MC	4	August	Year 1 Period 3	2017	2017-08-16	1	0	2
Oxytropis	lambertii	MC	5	August	Year 1 Period 3	2017	2017-08-16	47	714	244
Cirsium	wheeleri	MC	5	August	Year 1 Period 3	2017	2017-08-16	1	6	1
Erigeron	flagellaris	MC	5	August	Year 1 Period 3	2017	2017-08-16	2	2	2
Heliomeris	multiflora	MC	5	August	Year 1 Period 3	2017	2017-08-16	1	8	6
Hymenoxys	hoopesii	MC	5	August	Year 1 Period 3	2017	2017-08-16	9	27	3
Hymenoxys	hoopesii	MC	5	August	Year 1 Period 3	2017	2017-08-16	1	1	0
Hymenoxys	richardsonii	MC	5	August	Year 1 Period 3	2017	2017-08-16	2	4	0
Ipomopsis	aggregata	MC	5	August	Year 1 Period 3	2017	2017-08-16	32	249	221
Linaria	dalmatica	MC	5	August	Year 1 Period 3	2017	2017-08-16	1	1	2
Linum	lewisii	MC	5	August	Year 1 Period 3	2017	2017-08-16	42	73	239
Lotus	wrightii	MC	5	August	Year 1 Period 3	2017	2017-08-16	3	23	7
Lupinus	argenteus	MC	5	August	Year 1 Period 3	2017	2017-08-16	71	1441	1070
Mirabilis	oxybaphoides	MC	5	August	Year 1 Period 3	2017	2017-08-16	2	2	32
Mirabilis	oxybaphoides	MC	5	August	Year 1 Period 3	2017	2017-08-16	5	14	25
Senecio	multilobatus	MC	5	August	Year 1 Period 3	2017	2017-08-16	1	7	12
Tragopogon	dubius	MC	5	August	Year 1 Period 3	2017	2017-08-16	1	1	0
Tragopogon	dubius	MC	5	August	Year 1 Period 3	2017	2017-08-16	1	1	2
Verbascum	thapsus	MC	5	August	Year 1 Period 3	2017	2017-08-16	6	11	57
Verbena	macdougalii	MC	5	August	Year 1 Period 3	2017	2017-08-16	17	217	477
Arenaria	lanuginosa	MC	6	August	Year 1 Period 3	2017	2017-08-16	3	7	10
Astragalus	allochrous	MC	6	August	Year 1 Period 3	2017	2017-08-16	5	11	2
Oxytropis	lambertii	MC	6	August	Year 1 Period 3	2017	2017-08-16	28	337	198
Castilleja	miniata	MC	6	August	Year 1 Period 3	2017	2017-08-16	25	187	65
Cirsium	wheeleri	MC	6	August	Year 1 Period 3	2017	2017-08-16	6	12	2
Cirsium	wheeleri	MC	6	August	Year 1 Period 3	2017	2017-08-16	4	4	3	1
Daucus	carota	MC	6	August	Year 1 Period 3	2017	2017-08-16	12	217	0
Eremogone	fendleri	MC	6	August	Year 1 Period 3	2017	2017-08-16	5	8	17
Erigeron	divergens	MC	6	August	Year 1 Period 3	2017	2017-08-16	42	58	3
Erigeron	flagellaris	MC	6	August	Year 1 Period 3	2017	2017-08-16	158	250	0
Lupinus	argenteus	MC	6	August	Year 1 Period 3	2017	2017-08-16	40	446	142
Taraxacum	officinale	MC	6	August	Year 1 Period 3	2017	2017-08-16	1	1	0
Tragopogon	dubius	MC	6	August	Year 1 Period 3	2017	2017-08-16	7	7	2											1
Tragopogon	dubius	MC	6	August	Year 1 Period 3	2017	2017-08-16	3	4	0
Achillea	millefolium	SF	1	August	Year 1 Period 3	2017	2017-08-17	10	485	550
Agoseris	aurantiaca	SF	1	August	Year 1 Period 3	2017	2017-08-17	1	1	0
Oxytropis	lambertii	SF	1	August	Year 1 Period 3	2017	2017-08-17	37	242	104
Campanula	parryi	SF	1	August	Year 1 Period 3	2017	2017-08-17	22	23	0
Eremogone	fendleri	SF	1	August	Year 1 Period 3	2017	2017-08-17	21	108	184
Eremogone	fendleri	SF	1	August	Year 1 Period 3	2017	2017-08-17	3	14	0
Eremogone	fendleri	SF	1	August	Year 1 Period 3	2017	2017-08-17	90	405	855
Erigeron	divergens	SF	1	August	Year 1 Period 3	2017	2017-08-17	9	10	1
Erigeron	flagellaris	SF	1	August	Year 1 Period 3	2017	2017-08-17	6	9	0
Eriogonum	racemosum	SF	1	August	Year 1 Period 3	2017	2017-08-17	4	288	66
Mirabilis	oxybaphoides	SF	1	August	Year 1 Period 3	2017	2017-08-17	5	7	19
Potentilla	hippiana	SF	1	August	Year 1 Period 3	2017	2017-08-17	26	33	197
Oxytropis	lambertii	SF	2	August	Year 1 Period 3	2017	2017-08-17	111	1054	231
Campanula	parryi	SF	2	August	Year 1 Period 3	2017	2017-08-17	7	7	0
Castilleja	miniata	SF	2	August	Year 1 Period 3	2017	2017-08-17	11	21	2
Eremogone	fendleri	SF	2	August	Year 1 Period 3	2017	2017-08-17	152	489	1259
Eremogone	fendleri	SF	2	August	Year 1 Period 3	2017	2017-08-17	14	64	0
Eremogone	fendleri	SF	2	August	Year 1 Period 3	2017	2017-08-17	37	118	68
Erigeron	divergens	SF	2	August	Year 1 Period 3	2017	2017-08-17	2	2	0
Erigeron	flagellaris	SF	2	August	Year 1 Period 3	2017	2017-08-17	133	139	11
Potentilla	hippiana	SF	2	August	Year 1 Period 3	2017	2017-08-17	1	1	9
Agoseris	aurantiaca	SF	3	August	Year 1 Period 3	2017	2017-08-17	3	3	0
Agoseris	glauca	SF	3	August	Year 1 Period 3	2017	2017-08-17	4	4	0
Oxytropis	lambertii	SF	3	August	Year 1 Period 3	2017	2017-08-17	152	1628	152
Campanula	parryi	SF	3	August	Year 1 Period 3	2017	2017-08-17	31	31	0
Castilleja	miniata	SF	3	August	Year 1 Period 3	2017	2017-08-17	30	266	7
Cirsium	wheeleri	SF	3	August	Year 1 Period 3	2017	2017-08-17	4	3	7
Eremogone	fendleri	SF	3	August	Year 1 Period 3	2017	2017-08-17	3	15	8
Erigeron	divergens	SF	3	August	Year 1 Period 3	2017	2017-08-17	11	13	0
Erigeron	flagellaris	SF	3	August	Year 1 Period 3	2017	2017-08-17	73	80	3
Eriogonum	racemosum	SF	3	August	Year 1 Period 3	2017	2017-08-17	11	319	191
Lupinus	argenteus	SF	3	August	Year 1 Period 3	2017	2017-08-17	5	220	65
Mirabilis	oxybaphoides	SF	3	August	Year 1 Period 3	2017	2017-08-17	4	15	27
Penstemon	virgatus	SF	3	August	Year 1 Period 3	2017	2017-08-17	1	1	7
Pseudocymopterus	montanus	SF	3	August	Year 1 Period 3	2017	2017-08-17	3	95	10
Taraxacum	officinale	SF	3	August	Year 1 Period 3	2017	2017-08-17	1	1	0
Tragopogon	dubius	SF	3	August	Year 1 Period 3	2017	2017-08-17	1	1	0
Achillea	millefolium	SF	4	August	Year 1 Period 3	2017	2017-08-17	32	579	55
Astragalus	allochrous	SF	4	August	Year 1 Period 3	2017	2017-08-17	1	2	0
Oxytropis	lambertii	SF	4	August	Year 1 Period 3	2017	2017-08-17	53	756	129
Campanula	parryi	SF	4	August	Year 1 Period 3	2017	2017-08-17	35	37	0
Castilleja	miniata	SF	4	August	Year 1 Period 3	2017	2017-08-17	3	9	2
Cirsium	wheeleri	SF	4	August	Year 1 Period 3	2017	2017-08-17	35	37	0
Eremogone	fendleri	SF	4	August	Year 1 Period 3	2017	2017-08-17	18	73	119
Eremogone	fendleri	SF	4	August	Year 1 Period 3	2017	2017-08-17	7	27	7
Erigeron	divergens	SF	4	August	Year 1 Period 3	2017	2017-08-17	19	18	6
Erigeron	flagellaris	SF	4	August	Year 1 Period 3	2017	2017-08-17	131	209	5
Lupinus	argenteus	SF	4	August	Year 1 Period 3	2017	2017-08-17	33	628	297
Potentilla	hippiana	SF	4	August	Year 1 Period 3	2017	2017-08-17	1	3	0
Achillea	millefolium	SF	5	August	Year 1 Period 3	2017	2017-08-17	6	186	0
Agoseris	aurantiaca	SF	5	August	Year 1 Period 3	2017	2017-08-17	1	1	0
Agoseris	glauca	SF	5	August	Year 1 Period 3	2017	2017-08-17	1	1	0
Astragalus	allochrous	SF	5	August	Year 1 Period 3	2017	2017-08-17	1	3	0
Oxytropis	lambertii	SF	5	August	Year 1 Period 3	2017	2017-08-17	20	294	46
Campanula	parryi	SF	5	August	Year 1 Period 3	2017	2017-08-17	10	10	0
Cirsium	wheeleri	SF	5	August	Year 1 Period 3	2017	2017-08-17	1	2	1															1
Eremogone	fendleri	SF	5	August	Year 1 Period 3	2017	2017-08-17	1	1	0
Eremogone	fendleri	SF	5	August	Year 1 Period 3	2017	2017-08-17	5	10	14
Erigeron	divergens	SF	5	August	Year 1 Period 3	2017	2017-08-17	4	5	1
Erigeron	flagellaris	SF	5	August	Year 1 Period 3	2017	2017-08-17	115	110	14
Eriogonum	racemosum	SF	5	August	Year 1 Period 3	2017	2017-08-17	5	114	55
Lupinus	argenteus	SF	5	August	Year 1 Period 3	2017	2017-08-17	3	60	15
Penstemon	virgatus	SF	5	August	Year 1 Period 3	2017	2017-08-17	1	7	0
Taraxacum	officinale	SF	5	August	Year 1 Period 3	2017	2017-08-17	2	2	0
Achillea	millefolium	SF	6	August	Year 1 Period 3	2017	2017-08-17	8	145	0
Oxytropis	lambertii	SF	6	August	Year 1 Period 3	2017	2017-08-17	3	47	6
Campanula	parryi	SF	6	August	Year 1 Period 3	2017	2017-08-17	44	40	4
Cirsium	wheeleri	SF	6	August	Year 1 Period 3	2017	2017-08-17	12	14	18															3
Eremogone	fendleri	SF	6	August	Year 1 Period 3	2017	2017-08-17	3	6	10
Erigeron	divergens	SF	6	August	Year 1 Period 3	2017	2017-08-17	32	955	329
Erigeron	flagellaris	SF	6	August	Year 1 Period 3	2017	2017-08-17	117	102	16					1
Lupinus	argenteus	SF	6	August	Year 1 Period 3	2017	2017-08-17	36	506	463
Tragopogon	dubius	SF	6	August	Year 1 Period 3	2017	2017-08-17	1	1	0
Astragalus	allochrous	PP	2	August	Year 1 Period 4	2017	2017-08-30	1	8	3
Astragalus	humistratus	PP	2	August	Year 1 Period 4	2017	2017-08-30	6	42	18
Oxytropis	lambertii	PP	2	August	Year 1 Period 4	2017	2017-08-30	4	100	21
Castilleja	miniata	PP	2	August	Year 1 Period 4	2017	2017-08-30	1	10	2
Cirsium	wheeleri	PP	2	August	Year 1 Period 4	2017	2017-08-30	1	1	0
Daucus	carota	PP	2	August	Year 1 Period 4	2017	2017-08-30	3	94	0
Erigeron	flagellaris	PP	2	August	Year 1 Period 4	2017	2017-08-30	19	14	5
Lupinus	argenteus	PP	2	August	Year 1 Period 4	2017	2017-08-30	8	39	118
Verbascum	thapsus	PP	2	August	Year 1 Period 4	2017	2017-08-30	5	22	176
Agoseris	glauca	PP	4	August	Year 1 Period 4	2017	2017-08-30	1	1	0
Arenaria	lanuginosa	PP	4	August	Year 1 Period 4	2017	2017-08-30	6	18	192
Oxytropis	lambertii	PP	4	August	Year 1 Period 4	2017	2017-08-30	9	69	18
Cirsium	wheeleri	PP	4	August	Year 1 Period 4	2017	2017-08-30	131	194	95	2																	3						1	1
Erigeron	divergens	PP	4	August	Year 1 Period 4	2017	2017-08-30	26	110	55
Erigeron	flagellaris	PP	4	August	Year 1 Period 4	2017	2017-08-30	57	57	0
Heliomeris	multiflora	PP	4	August	Year 1 Period 4	2017	2017-08-30	3	5	14
Heliomeris	multiflora	PP	4	August	Year 1 Period 4	2017	2017-08-30	3	21	0
Linaria	dalmatica	PP	4	August	Year 1 Period 4	2017	2017-08-30	49	189	89
Lupinus	argenteus	PP	4	August	Year 1 Period 4	2017	2017-08-30	6	388	114
Symphyotrichum	ascendens	PP	4	August	Year 1 Period 4	2017	2017-08-30	70	162	186				2
Taraxacum	officinale	PP	4	August	Year 1 Period 4	2017	2017-08-30	1	1	0
Verbascum	thapsus	PP	4	August	Year 1 Period 4	2017	2017-08-30	21	90	423
Verbena	macdougalii	PP	4	August	Year 1 Period 4	2017	2017-08-30	6	67	206
Oxytropis	lambertii	PP	5	August	Year 1 Period 4	2017	2017-08-26	16	169	55
Cirsium	wheeleri	PP	5	August	Year 1 Period 4	2017	2017-08-26	1	0	2
Cryptantha	setosissima	PP	5	August	Year 1 Period 4	2017	2017-08-26	19	244	735
Erigeron	divergens	PP	5	August	Year 1 Period 4	2017	2017-08-26	7	40	31
Linum	aristatum	PP	5	August	Year 1 Period 4	2017	2017-08-26	2	3	24
Lupinus	argenteus	PP	5	August	Year 1 Period 4	2017	2017-08-26	5	225	0
Mirabilis	oxybaphoides	PP	5	August	Year 1 Period 4	2017	2017-08-26	24	90	336
Penstemon	virgatus	PP	5	August	Year 1 Period 4	2017	2017-08-26	1	10	14
Sandwort	sp.	PP	5	August	Year 1 Period 4	2017	2017-08-26	459	1353	2177
Symphyotrichum	ascendens	PP	5	August	Year 1 Period 4	2017	2017-08-26	2	1	8
Verbena	macdougalii	PP	5	August	Year 1 Period 4	2017	2017-08-26	4	42	66
Oxytropis	lambertii	PP	6	August	Year 1 Period 4	2017	2017-08-26	24	158	13
Castilleja	miniata	PP	6	August	Year 1 Period 4	2017	2017-08-26	3	37	0
Chaetopappa	ericoides	PP	6	August	Year 1 Period 4	2017	2017-08-26	16	28	69
Cirsium	wheeleri	PP	6	August	Year 1 Period 4	2017	2017-08-26	9	13	23
Cryptantha	setosissima	PP	6	August	Year 1 Period 4	2017	2017-08-26	6	37	219
Erigeron	divergens	PP	6	August	Year 1 Period 4	2017	2017-08-26	29	200	41
Gutierrezia	sarothrae	PP	6	August	Year 1 Period 4	2017	2017-08-26	12	1116	2242
Heliomeris	multiflora	PP	6	August	Year 1 Period 4	2017	2017-08-26	1	2	3
Linum	aristatum	PP	6	August	Year 1 Period 4	2017	2017-08-26	8	10	25
Lithospermum	multiflorum	PP	6	August	Year 1 Period 4	2017	2017-08-26	2	21	0
Lotus	wrightii	PP	6	August	Year 1 Period 4	2017	2017-08-26	1	5	14
Lupinus	argenteus	PP	6	August	Year 1 Period 4	2017	2017-08-26	2	78	5
Mirabilis	oxybaphoides	PP	6	August	Year 1 Period 4	2017	2017-08-26	9	27	113
Mirabilis	oxybaphoides	PP	6	August	Year 1 Period 4	2017	2017-08-26	6	9	0
Penstemon	virgatus	PP	6	August	Year 1 Period 4	2017	2017-08-26	1	1	5
Pseudocymopterus	montanus	PP	6	August	Year 1 Period 4	2017	2017-08-26	8	388	0
Sandwort	sp.	PP	6	August	Year 1 Period 4	2017	2017-08-26	39	76	107
Solidago	canadensis	PP	6	August	Year 1 Period 4	2017	2017-08-26	1	28	0
Sphaeralcea	fendleri	PP	6	August	Year 1 Period 4	2017	2017-08-26	5	9	8
Verbena	macdougalii	PP	6	August	Year 1 Period 4	2017	2017-08-26	20	233	869
Oxytropis	lambertii	PP	7	August	Year 1 Period 4	2017	2017-08-26	1	1	0
Cirsium	wheeleri	PP	7	August	Year 1 Period 4	2017	2017-08-26	16	18	10
Erigeron	divergens	PP	7	August	Year 1 Period 4	2017	2017-08-26	257	1208	66				2
Eriogonum	racemosum	PP	7	August	Year 1 Period 4	2017	2017-08-26	60	2300	2483				2
Gutierrezia	sarothrae	PP	7	August	Year 1 Period 4	2017	2017-08-26	14	653	173
Gutierrezia	sarothrae	PP	7	August	Year 1 Period 4	2017	2017-08-26	3	38	29
Linaria	dalmatica	PP	7	August	Year 1 Period 4	2017	2017-08-26	3	5	1
Linum	aristatum	PP	7	August	Year 1 Period 4	2017	2017-08-26	5	4	38
Mirabilis	oxybaphoides	PP	7	August	Year 1 Period 4	2017	2017-08-26	23	58	261
Oenothera	suffrutescens	PP	7	August	Year 1 Period 4	2017	2017-08-26	8	22	30
Oenothera	suffrutescens	PP	7	August	Year 1 Period 4	2017	2017-08-26	9	8	96
Senecio	multilobatus	PP	7	August	Year 1 Period 4	2017	2017-08-26	4	97	7
Solidago	canadensis	PP	7	August	Year 1 Period 4	2017	2017-08-26	47	1212	6244
Solidago	canadensis	PP	7	August	Year 1 Period 4	2017	2017-08-26	6	118	2
Sphaeralcea	fendleri	PP	7	August	Year 1 Period 4	2017	2017-08-26	69	88	247				1
Symphyotrichum	ascendens	PP	7	August	Year 1 Period 4	2017	2017-08-26	1	1	5
Verbascum	thapsus	PP	7	August	Year 1 Period 4	2017	2017-08-26	2	9	58
Oxytropis	lambertii	PP	8	August	Year 1 Period 4	2017	2017-08-26	10	146	0
Cryptantha	setosissima	PP	8	August	Year 1 Period 4	2017	2017-08-26	3	11	103
Erigeron	divergens	PP	8	August	Year 1 Period 4	2017	2017-08-26	30	164	45
Eriogonum	racemosum	PP	8	August	Year 1 Period 4	2017	2017-08-26	2	24	10
Mirabilis	oxybaphoides	PP	8	August	Year 1 Period 4	2017	2017-08-26	3	3	41
Symphyotrichum	ascendens	PP	8	August	Year 1 Period 4	2017	2017-08-26	26	48	216				1																																1
Verbascum	thapsus	PP	8	August	Year 1 Period 4	2017	2017-08-26	1	17	68
Verbena	macdougalii	PP	8	August	Year 1 Period 4	2017	2017-08-26	49	419	822
Pseudocymopterus	montanus	SF	6	July	Year 1 Period 4	2017	2017-07-26	2	32	19
Astragalus	allochrous	MC	1	August	Year 1 Period 4	2017	2017-08-25	7	15	7
Cirsium	wheeleri	MC	1	August	Year 1 Period 4	2017	2017-08-25	11	13	3																									3
Daucus	carota	MC	1	August	Year 1 Period 4	2017	2017-08-25	36	467	8
Erigeron	divergens	MC	1	August	Year 1 Period 4	2017	2017-08-25	31	55	27
Erigeron	flagellaris	MC	1	August	Year 1 Period 4	2017	2017-08-25	101	94	15
Heliomeris	multiflora	MC	1	August	Year 1 Period 4	2017	2017-08-25	3	8	2
Linaria	dalmatica	MC	1	August	Year 1 Period 4	2017	2017-08-25	7	24	21
Symphyotrichum	ascendens	MC	1	August	Year 1 Period 4	2017	2017-08-25	4	5	2
Taraxacum	officinale	MC	1	August	Year 1 Period 4	2017	2017-08-25	5	5	0
Trifolium	longipes	MC	1	August	Year 1 Period 4	2017	2017-08-25	101	124	23																									1
Verbascum	thapsus	MC	1	August	Year 1 Period 4	2017	2017-08-25	19	46	233
Verbena	macdougalii	MC	1	August	Year 1 Period 4	2017	2017-08-25	3	180	270
Oxytropis	lambertii	MC	2	August	Year 1 Period 4	2017	2017-08-25	1	13	0
Campanula	parryi	MC	2	August	Year 1 Period 4	2017	2017-08-25	48	45	1																												1
Cirsium	wheeleri	MC	2	August	Year 1 Period 4	2017	2017-08-25	2	2	0
Daucus	carota	MC	2	August	Year 1 Period 4	2017	2017-08-25	1	30	0
Erigeron	divergens	MC	2	August	Year 1 Period 4	2017	2017-08-25	37	37	2
Erigeron	flagellaris	MC	2	August	Year 1 Period 4	2017	2017-08-25	3	3	0
Linum	lewisii	MC	2	August	Year 1 Period 4	2017	2017-08-25	32	32	41
Linum	lewisii	MC	2	August	Year 1 Period 4	2017	2017-08-25	72	28	253
Linum	lewisii	MC	2	August	Year 1 Period 4	2017	2017-08-25	14	15	19
Penstemon	virgatus	MC	2	August	Year 1 Period 4	2017	2017-08-25	5	22	48
Symphyotrichum	ascendens	MC	2	August	Year 1 Period 4	2017	2017-08-25	4	2	0
Tragopogon	dubius	MC	2	August	Year 1 Period 4	2017	2017-08-25	1	2	0
Verbascum	thapsus	MC	2	August	Year 1 Period 4	2017	2017-08-25	4	7	84
Astragalus	allochrous	MC	3	August	Year 1 Period 4	2017	2017-08-25	1	4	0
Campanula	parryi	MC	3	August	Year 1 Period 4	2017	2017-08-25	6	6	0
Campanula	parryi	MC	3	August	Year 1 Period 4	2017	2017-08-25	1	1	0
Cirsium	wheeleri	MC	3	August	Year 1 Period 4	2017	2017-08-25	15	13	2
Dasiphora	fruticosa	MC	3	August	Year 1 Period 4	2017	2017-08-25	24	922	149
Eremogone	fendleri	MC	3	August	Year 1 Period 4	2017	2017-08-25	13	36	38
Erigeron	divergens	MC	3	August	Year 1 Period 4	2017	2017-08-25	57	92	1
Erigeron	flagellaris	MC	3	August	Year 1 Period 4	2017	2017-08-25	139	130	9
Hackelia	floribunda	MC	3	August	Year 1 Period 4	2017	2017-08-25	1	45	22
Linaria	dalmatica	MC	3	August	Year 1 Period 4	2017	2017-08-25	9	65	27
Lupinus	argenteus	MC	3	August	Year 1 Period 4	2017	2017-08-25	20	322	144
Mirabilis	oxybaphoides	MC	3	August	Year 1 Period 4	2017	2017-08-25	30	80	236
Symphyotrichum	ascendens	MC	3	August	Year 1 Period 4	2017	2017-08-25	14	17	14
Taraxacum	officinale	MC	3	August	Year 1 Period 4	2017	2017-08-25	1	1	0
Tragopogon	dubius	MC	3	August	Year 1 Period 4	2017	2017-08-25	3	3	14
Verbascum	thapsus	MC	3	August	Year 1 Period 4	2017	2017-08-25	38	244	1291
Agoseris	aurantiaca	MC	4	August	Year 1 Period 4	2017	2017-08-25	1	1	0
Arenaria	lanuginosa	MC	4	August	Year 1 Period 4	2017	2017-08-25	11	8	8
Astragalus	allochrous	MC	4	August	Year 1 Period 4	2017	2017-08-25	4	14	4
Campanula	parryi	MC	4	August	Year 1 Period 4	2017	2017-08-25	2	4	0
Castilleja	miniata	MC	4	August	Year 1 Period 4	2017	2017-08-25	3	11	2
Daucus	carota	MC	4	August	Year 1 Period 4	2017	2017-08-25	5	55	0
Eremogone	fendleri	MC	4	August	Year 1 Period 4	2017	2017-08-25	23	42	218
Erigeron	divergens	MC	4	August	Year 1 Period 4	2017	2017-08-25	62	72	13
Erigeron	flagellaris	MC	4	August	Year 1 Period 4	2017	2017-08-25	56	46	0
Gentiana	affinis	MC	4	August	Year 1 Period 4	2017	2017-08-25	11	14	57
Linum	lewisii	MC	4	August	Year 1 Period 4	2017	2017-08-25	6	6	47
Orthocarpus	luteus	MC	4	August	Year 1 Period 4	2017	2017-08-25	3	6	9
Potentilla	hippiana	MC	4	August	Year 1 Period 4	2017	2017-08-25	4	3	38
Symphyotrichum	ascendens	MC	4	August	Year 1 Period 4	2017	2017-08-25	14	20	14				3
Oxytropis	lambertii	MC	5	August	Year 1 Period 4	2017	2017-08-29	11	108	11
Cirsium	wheeleri	MC	5	August	Year 1 Period 4	2017	2017-08-29	2	2	1
Erigeron	divergens	MC	5	August	Year 1 Period 4	2017	2017-08-29	9	15	14
Erigeron	flagellaris	MC	5	August	Year 1 Period 4	2017	2017-08-29	8	8	0
Heliomeris	multiflora	MC	5	August	Year 1 Period 4	2017	2017-08-29	5	11	6
Heliomeris	multiflora	MC	5	August	Year 1 Period 4	2017	2017-08-29	36	124	2
Heliomeris	multiflora	MC	5	August	Year 1 Period 4	2017	2017-08-29	28	58	10
Hymenoxys	hoopesii	MC	5	August	Year 1 Period 4	2017	2017-08-29	6	12	0
Hymenoxys	richardsonii	MC	5	August	Year 1 Period 4	2017	2017-08-29	2	5	0
Ipomopsis	aggregata	MC	5	August	Year 1 Period 4	2017	2017-08-29	61	444	435
Linaria	dalmatica	MC	5	August	Year 1 Period 4	2017	2017-08-29	5	20	35
Linum	aristatum	MC	5	August	Year 1 Period 4	2017	2017-08-29	1	1	9
Linum	lewisii	MC	5	August	Year 1 Period 4	2017	2017-08-29	26	32	22
Linum	lewisii	MC	5	August	Year 1 Period 4	2017	2017-08-29	20	24	60
Lupinus	argenteus	MC	5	August	Year 1 Period 4	2017	2017-08-29	98	1893	1175
Lupinus	brevicaulis	MC	5	August	Year 1 Period 4	2017	2017-08-29	2	4	0
Mirabilis	oxybaphoides	MC	5	August	Year 1 Period 4	2017	2017-08-29	15	28	107
Mirabilis	oxybaphoides	MC	5	August	Year 1 Period 4	2017	2017-08-29	3	5	1
Penstemon	virgatus	MC	5	August	Year 1 Period 4	2017	2017-08-29	1	4	13
Symphyotrichum	ascendens	MC	5	August	Year 1 Period 4	2017	2017-08-29	26	69	57
Verbascum	thapsus	MC	5	August	Year 1 Period 4	2017	2017-08-29	36	152	919
Verbena	macdougalii	MC	5	August	Year 1 Period 4	2017	2017-08-29	21	241	602
Agoseris	aurantiaca	MC	6	August	Year 1 Period 4	2017	2017-08-29	1	1	0
Astragalus	allochrous	MC	6	August	Year 1 Period 4	2017	2017-08-29	7	15	0
Oxytropis	lambertii	MC	6	August	Year 1 Period 4	2017	2017-08-29	3	49	0
Castilleja	miniata	MC	6	August	Year 1 Period 4	2017	2017-08-29	41	235	6
Cirsium	wheeleri	MC	6	August	Year 1 Period 4	2017	2017-08-29	54	57	36	2
Daucus	carota	MC	6	August	Year 1 Period 4	2017	2017-08-29	10	193	0
Eremogone	fendleri	MC	6	August	Year 1 Period 4	2017	2017-08-29	11	53	0
Erigeron	divergens	MC	6	August	Year 1 Period 4	2017	2017-08-29	28	40	1
Erigeron	flagellaris	MC	6	August	Year 1 Period 4	2017	2017-08-29	199	199	0
Lupinus	argenteus	MC	6	August	Year 1 Period 4	2017	2017-08-29	58	734	293
Taraxacum	officinale	MC	6	August	Year 1 Period 4	2017	2017-08-29	4	4	0
Tragopogon	dubius	MC	6	August	Year 1 Period 4	2017	2017-08-29	7	7	0
Achillea	millefolium	SF	1	August	Year 1 Period 4	2017	2017-08-27	2	11	0
Agoseris	glauca	SF	1	August	Year 1 Period 4	2017	2017-08-27	4	4	1
Oxytropis	lambertii	SF	1	August	Year 1 Period 4	2017	2017-08-27	37	679	29																									1
Astragalus	humistratus	SF	1	August	Year 1 Period 4	2017	2017-08-27	8	37	6
Campanula	parryi	SF	1	August	Year 1 Period 4	2017	2017-08-27	8	8	0
Campanula	parryi	SF	1	August	Year 1 Period 4	2017	2017-08-27	19	19	0
Cirsium	wheeleri	SF	1	August	Year 1 Period 4	2017	2017-08-27	2	2	1
Eremogone	fendleri	SF	1	August	Year 1 Period 4	2017	2017-08-27	36	63	194
Erigeron	divergens	SF	1	August	Year 1 Period 4	2017	2017-08-27	4	14	2
Erigeron	flagellaris	SF	1	August	Year 1 Period 4	2017	2017-08-27	16	16	0
Eriogonum	racemosum	SF	1	August	Year 1 Period 4	2017	2017-08-27	13	192	185
Potentilla	hippiana	SF	1	August	Year 1 Period 4	2017	2017-08-27	12	10	95
Tragopogon	dubius	SF	1	August	Year 1 Period 4	2017	2017-08-27	1	1	0
Achillea	millefolium	SF	2	August	Year 1 Period 4	2017	2017-08-27	1	17	0
Astragalus	allochrous	SF	2	August	Year 1 Period 4	2017	2017-08-27	15	39	2
Oxytropis	lambertii	SF	2	August	Year 1 Period 4	2017	2017-08-27	61	594	55																									1
Campanula	parryi	SF	2	August	Year 1 Period 4	2017	2017-08-27	1	1	0
Castilleja	miniata	SF	2	August	Year 1 Period 4	2017	2017-08-27	6	12	4
Eremogone	fendleri	SF	2	August	Year 1 Period 4	2017	2017-08-27	298	688	2143
Erigeron	flagellaris	SF	2	August	Year 1 Period 4	2017	2017-08-27	130	129	1
Eriogonum	racemosum	SF	2	August	Year 1 Period 4	2017	2017-08-27	1	10	0
Lupinus	argenteus	SF	2	August	Year 1 Period 4	2017	2017-08-27	2	406	120
Penstemon	virgatus	SF	2	August	Year 1 Period 4	2017	2017-08-27	1	2	4
Achillea	millefolium	SF	3	August	Year 1 Period 4	2017	2017-08-27	3	60	0
Agoseris	aurantiaca	SF	3	August	Year 1 Period 4	2017	2017-08-27	3	3	0
Astragalus	allochrous	SF	3	August	Year 1 Period 4	2017	2017-08-27	5	14	10
Oxytropis	lambertii	SF	3	August	Year 1 Period 4	2017	2017-08-27	93	870	11
Campanula	parryi	SF	3	August	Year 1 Period 4	2017	2017-08-27	10	10	0
Campanula	parryi	SF	3	August	Year 1 Period 4	2017	2017-08-27	21	21	0
Castilleja	miniata	SF	3	August	Year 1 Period 4	2017	2017-08-27	49	116	13
Cirsium	wheeleri	SF	3	August	Year 1 Period 4	2017	2017-08-27	10	11	6
Eremogone	fendleri	SF	3	August	Year 1 Period 4	2017	2017-08-27	9	29	73
Erigeron	divergens	SF	3	August	Year 1 Period 4	2017	2017-08-27	2	1	2
Erigeron	flagellaris	SF	3	August	Year 1 Period 4	2017	2017-08-27	60	60	0
Eriogonum	racemosum	SF	3	August	Year 1 Period 4	2017	2017-08-27	10	452	64
Lupinus	argenteus	SF	3	August	Year 1 Period 4	2017	2017-08-27	2	39	51
Penstemon	virgatus	SF	3	August	Year 1 Period 4	2017	2017-08-27	1	5	6															1
Achillea	millefolium	SF	4	August	Year 1 Period 4	2017	2017-08-27	19	359	0
Astragalus	allochrous	SF	4	August	Year 1 Period 4	2017	2017-08-27	3	9	0
Oxytropis	lambertii	SF	4	August	Year 1 Period 4	2017	2017-08-27	53	471	5
Campanula	parryi	SF	4	August	Year 1 Period 4	2017	2017-08-27	32	33	0
Castilleja	miniata	SF	4	August	Year 1 Period 4	2017	2017-08-27	6	22	3
Eremogone	fendleri	SF	4	August	Year 1 Period 4	2017	2017-08-27	91	101	747
Erigeron	divergens	SF	4	August	Year 1 Period 4	2017	2017-08-27	9	13	0
Erigeron	flagellaris	SF	4	August	Year 1 Period 4	2017	2017-08-27	182	180	2
Lupinus	argenteus	SF	4	August	Year 1 Period 4	2017	2017-08-27	60	521	247
Achillea	millefolium	SF	5	August	Year 1 Period 4	2017	2017-08-27	4	65	0
Agoseris	aurantiaca	SF	5	August	Year 1 Period 4	2017	2017-08-27	1	1	0
Astragalus	allochrous	SF	5	August	Year 1 Period 4	2017	2017-08-27	1	2	0
Oxytropis	lambertii	SF	5	August	Year 1 Period 4	2017	2017-08-27	16	64	3
Campanula	parryi	SF	5	August	Year 1 Period 4	2017	2017-08-27	8	8	0
Cirsium	wheeleri	SF	5	August	Year 1 Period 4	2017	2017-08-27	2	2	4
Eremogone	fendleri	SF	5	August	Year 1 Period 4	2017	2017-08-27	5	13	22
Erigeron	divergens	SF	5	August	Year 1 Period 4	2017	2017-08-27	4	4	2
Erigeron	flagellaris	SF	5	August	Year 1 Period 4	2017	2017-08-27	177	174	3
Eriogonum	racemosum	SF	5	August	Year 1 Period 4	2017	2017-08-27	2	36	0
Hymenoxys	hoopesii	SF	5	August	Year 1 Period 4	2017	2017-08-27	1	1	0
Lupinus	argenteus	SF	5	August	Year 1 Period 4	2017	2017-08-27	2	13	28
Mirabilis	oxybaphoides	SF	5	August	Year 1 Period 4	2017	2017-08-27	4	4	32
Potentilla	hippiana	SF	5	August	Year 1 Period 4	2017	2017-08-27	2	4	14
Tragopogon	dubius	SF	5	August	Year 1 Period 4	2017	2017-08-27	1	1	0
Achillea	millefolium	SF	6	August	Year 1 Period 4	2017	2017-08-27	6	80	6
Agoseris	aurantiaca	SF	6	August	Year 1 Period 4	2017	2017-08-27	1	1	0
Agoseris	glauca	SF	6	August	Year 1 Period 4	2017	2017-08-27	4	4	8
Astragalus	allochrous	SF	6	August	Year 1 Period 4	2017	2017-08-27	2	5	0
Campanula	parryi	SF	6	August	Year 1 Period 4	2017	2017-08-27	37	135	2
Cirsium	wheeleri	SF	6	August	Year 1 Period 4	2017	2017-08-27	21	29	23
Eremogone	fendleri	SF	6	August	Year 1 Period 4	2017	2017-08-27	3	7	19
Erigeron	divergens	SF	6	August	Year 1 Period 4	2017	2017-08-27	13	15	0
Erigeron	flagellaris	SF	6	August	Year 1 Period 4	2017	2017-08-27	150	147	3
Geranium	richardsonii	SF	6	August	Year 1 Period 4	2017	2017-08-27	1	1	8
Lupinus	argenteus	SF	6	August	Year 1 Period 4	2017	2017-08-27	74	605	285																									1
Penstemon	virgatus	SF	6	August	Year 1 Period 4	2017	2017-08-27	1	1	0
Symphyotrichum	ascendens	SF	6	August	Year 1 Period 4	2017	2017-08-27	1	3	0
Astragalus	humistratus	PP	2	July	Year 2 Period 1	2018	2018-07-18	1	6	0
Euphorbia	incisa	PP	2	July	Year 2 Period 1	2018	2018-07-18	2	3	0
Lotus	wrightii	PP	2	July	Year 2 Period 1	2018	2018-07-18	3	6	23																					1
Lupinus	argenteus	PP	2	July	Year 2 Period 1	2018	2018-07-18	2	0	50
Oxytropis	lambertii	PP	4	July	Year 2 Period 1	2018	2018-07-18	11	137	132
Cirsium	wheeleri	PP	4	July	Year 2 Period 1	2018	2018-07-18	7	1	15																1
Linaria	dalmatica	PP	4	July	Year 2 Period 1	2018	2018-07-18	17	29	226
Lupinus	argenteus	PP	4	July	Year 2 Period 1	2018	2018-07-18	36	2321	4070																		1
Verbascum	thapsus	PP	4	July	Year 2 Period 1	2018	2018-07-18	1	0	14
Oxytropis	lambertii	PP	5	July	Year 2 Period 1	2018	2018-07-18	4	35	64
Cryptantha	setosissima	PP	5	July	Year 2 Period 1	2018	2018-07-18	7	74	88
Oxytropis	lambertii	PP	6	July	Year 2 Period 1	2018	2018-07-19	1	0	34
Cryptantha	setosissima	PP	6	July	Year 2 Period 1	2018	2018-07-19	1	21	171																1					2									1
Lithospermum	multiflorum	PP	6	July	Year 2 Period 1	2018	2018-07-19	5	9	85
Pseudocymopterus	montanus	PP	6	July	Year 2 Period 1	2018	2018-07-19	1	135	30
Sphaeralcea	fendleri	PP	6	July	Year 2 Period 1	2018	2018-07-19	3	2	60
Chaetopappa	ericoides	PP	7	July	Year 2 Period 1	2018	2018-07-19	5	15	0
Eriogonum	racemosum	PP	7	July	Year 2 Period 1	2018	2018-07-19	33	250	1493																					5
Mirabilis	melantricha	PP	7	July	Year 2 Period 1	2018	2018-07-19	8	21	220
Oenothera	suffrutescens	PP	7	July	Year 2 Period 1	2018	2018-07-19	18	5	432
Sphaeralcea	fendleri	PP	7	July	Year 2 Period 1	2018	2018-07-19	32	11	287																					2
Tetradymia	canescens	PP	7	July	Year 2 Period 1	2018	2018-07-19	1	54	84
Cryptantha	setosissima	PP	8	July	Year 2 Period 1	2018	2018-07-19	2	9	22																					1
Lotus	wrightii	PP	8	July	Year 2 Period 1	2018	2018-07-19	1	8	5
Verbena	macdougalii	PP	8	July	Year 2 Period 1	2018	2018-07-19	2	9	66
Agoseris	aurantiaca	MC	1	July	Year 2 Period 1	2018	2018-07-17	2	2	0
Daucus	carota	MC	1	July	Year 2 Period 1	2018	2018-07-17	1	0	23
Erigeron	flagellaris	MC	1	July	Year 2 Period 1	2018	2018-07-17	10	11	0
Eriogonum	racemosum	MC	1	July	Year 2 Period 1	2018	2018-07-17	2	68	218
Potentilla	hippiana	MC	1	July	Year 2 Period 1	2018	2018-07-17	116	89	1141								1	1
Trifolium	longipes	MC	1	July	Year 2 Period 1	2018	2018-07-17	7	31	35
Oxytropis	lambertii	MC	2	July	Year 2 Period 1	2018	2018-07-17	6	148	130															1
Campanula	parryi	MC	2	July	Year 2 Period 1	2018	2018-07-17	74	73	2															1
Cirsium	wheeleri	MC	2	July	Year 2 Period 1	2018	2018-07-17	7	2	19																									1
Erigeron	flagellaris	MC	2	July	Year 2 Period 1	2018	2018-07-17	189	191	12
Erigeron	sp.	MC	2	July	Year 2 Period 1	2018	2018-07-17	3	2	2
Linum	lewisii	MC	2	July	Year 2 Period 1	2018	2018-07-17	119	19	964
Potentilla	hippiana	MC	2	July	Year 2 Period 1	2018	2018-07-17	2	2	9
Campanula	parryi	MC	3	July	Year 2 Period 1	2018	2018-07-17	2	1	2
Dasiphora	fruticosa	MC	3	July	Year 2 Period 1	2018	2018-07-17	18	260	657								9										1
Eremogone	fendleri	MC	3	July	Year 2 Period 1	2018	2018-07-17	21	30	218
Erigeron	flagellaris	MC	3	July	Year 2 Period 1	2018	2018-07-17	86	88	0
Erigeron	sp.	MC	3	July	Year 2 Period 1	2018	2018-07-17	3	0	17
Hackelia	floribunda	MC	3	July	Year 2 Period 1	2018	2018-07-17	1	19	52
Linaria	dalmatica	MC	3	July	Year 2 Period 1	2018	2018-07-17	6	47	61																									1
Linum	lewisii	MC	3	July	Year 2 Period 1	2018	2018-07-17	1	2	2
Potentilla	hippiana	MC	3	July	Year 2 Period 1	2018	2018-07-17	291	239	2431								1
Verbascum	thapsus	MC	3	July	Year 2 Period 1	2018	2018-07-17	1	3	18
Daucus	carota	MC	4	July	Year 2 Period 1	2018	2018-07-17	1	0	14
Eremogone	fendleri	MC	4	July	Year 2 Period 1	2018	2018-07-17	10	11	65
Erigeron	flagellaris	MC	4	July	Year 2 Period 1	2018	2018-07-17	4	4	0
Erigeron	sp.	MC	4	July	Year 2 Period 1	2018	2018-07-17	1	1	1
Euphorbia	brachycera	MC	4	July	Year 2 Period 1	2018	2018-07-17	4	32	13
Euphorbia	incisa	MC	4	July	Year 2 Period 1	2018	2018-07-17	2	7	0
Linum	lewisii	MC	4	July	Year 2 Period 1	2018	2018-07-17	1	1	4	1
Potentilla	hippiana	MC	4	July	Year 2 Period 1	2018	2018-07-17	74	71	580								1
Oxytropis	lambertii	MC	5	July	Year 2 Period 1	2018	2018-07-17	86	1076	1056		1												1	1
Erigeron	flagellaris	MC	5	July	Year 2 Period 1	2018	2018-07-17	24	25	1
Hymenoxys	hoopesii	MC	5	July	Year 2 Period 1	2018	2018-07-17	21	74	5								1													1
Ipomopsis	aggregata	MC	5	July	Year 2 Period 1	2018	2018-07-17	8	27	115
Linaria	dalmatica	MC	5	July	Year 2 Period 1	2018	2018-07-17	1	1	5
Linum	aristatum	MC	5	July	Year 2 Period 1	2018	2018-07-17	1	1	7
Linum	lewisii	MC	5	July	Year 2 Period 1	2018	2018-07-17	32	25	199																																				1
Lupinus	brevicaulis	MC	5	July	Year 2 Period 1	2018	2018-07-17	2	16	13															1
Verbena	macdougalii	MC	5	July	Year 2 Period 1	2018	2018-07-17	5	0	150
Astragalus	allochrous	MC	6	July	Year 2 Period 1	2018	2018-07-17	1	2	2
Castilleja	miniata	MC	6	July	Year 2 Period 1	2018	2018-07-17	7	15	11
Erigeron	flagellaris	MC	6	July	Year 2 Period 1	2018	2018-07-17	73	79	1																					5
Erigeron	sp.	MC	6	July	Year 2 Period 1	2018	2018-07-17	1	1	1
Oxytropis	lambertii	SF	1	July	Year 2 Period 1	2018	2018-07-16	72	520	431														5	2
Calochortus	ambiguus	SF	1	July	Year 2 Period 1	2018	2018-07-16	3	3	0
Campanula	parryi	SF	1	July	Year 2 Period 1	2018	2018-07-16	2	2	0
Eremogone	fendleri	SF	1	July	Year 2 Period 1	2018	2018-07-16	122	263	735
Erigeron	flagellaris	SF	1	July	Year 2 Period 1	2018	2018-07-16	41	39	2
Potentilla	hippiana	SF	1	July	Year 2 Period 1	2018	2018-07-16	29	40	162
Arenaria	lanuginosa	SF	2	July	Year 2 Period 1	2018	2018-07-16	38	45	139
Oxytropis	lambertii	SF	2	July	Year 2 Period 1	2018	2018-07-16	39	136	95														1
Calochortus	ambiguus	SF	2	July	Year 2 Period 1	2018	2018-07-16	2	2	0
Eremogone	fendleri	SF	2	July	Year 2 Period 1	2018	2018-07-16	280	754	2484								1				1
Erigeron	flagellaris	SF	2	July	Year 2 Period 1	2018	2018-07-16	53	49	4
Erigeron	sp.	SF	2	July	Year 2 Period 1	2018	2018-07-16	1	1	0
Euphorbia	incisa	SF	2	July	Year 2 Period 1	2018	2018-07-16	1	8	0
Potentilla	hippiana	SF	2	July	Year 2 Period 1	2018	2018-07-16	39	41	207
Agoseris	aurantiaca	SF	3	July	Year 2 Period 1	2018	2018-07-16	5	3	2
Arenaria	lanuginosa	SF	3	July	Year 2 Period 1	2018	2018-07-16	42	49	28
Astragalus	allochrous	SF	3	July	Year 2 Period 1	2018	2018-07-16	2	6	2
Oxytropis	lambertii	SF	3	July	Year 2 Period 1	2018	2018-07-16	109	572	261														2	3
Campanula	parryi	SF	3	July	Year 2 Period 1	2018	2018-07-16	6	6	0
Castilleja	miniata	SF	3	July	Year 2 Period 1	2018	2018-07-16	14	71	9
Eremogone	fendleri	SF	3	July	Year 2 Period 1	2018	2018-07-16	1	4	6
Erigeron	flagellaris	SF	3	July	Year 2 Period 1	2018	2018-07-16	160	122	25
Eriogonum	racemosum	SF	3	July	Year 2 Period 1	2018	2018-07-16	2	49	132
Euphorbia	incisa	SF	3	July	Year 2 Period 1	2018	2018-07-16	8	46	50
Potentilla	hippiana	SF	3	July	Year 2 Period 1	2018	2018-07-16	44	43	160
Pseudocymopterus	montanus	SF	3	July	Year 2 Period 1	2018	2018-07-16	12	510	100
Tragopogon	dubius	SF	3	July	Year 2 Period 1	2018	2018-07-16	1	0	1
Achillea	millefolium	SF	4	July	Year 2 Period 1	2018	2018-07-16	15	102	35
Astragalus	humistratus	SF	4	July	Year 2 Period 1	2018	2018-07-16	1	1	0
Oxytropis	lambertii	SF	4	July	Year 2 Period 1	2018	2018-07-16	27	278	158
Campanula	parryi	SF	4	July	Year 2 Period 1	2018	2018-07-16	22	33	0
Castilleja	miniata	SF	4	July	Year 2 Period 1	2018	2018-07-16	2	1	1
Eremogone	fendleri	SF	4	July	Year 2 Period 1	2018	2018-07-16	166	319	704
Erigeron	flagellaris	SF	4	July	Year 2 Period 1	2018	2018-07-16	214	171	25
Erigeron	sp.	SF	4	July	Year 2 Period 1	2018	2018-07-16	3	0	2
Lupinus	argenteus	SF	4	July	Year 2 Period 1	2018	2018-07-16	1	0	4
Potentilla	hippiana	SF	4	July	Year 2 Period 1	2018	2018-07-16	13	15	80
Achillea	millefolium	SF	5	July	Year 2 Period 1	2018	2018-07-16	6	125	298
Astragalus	allochrous	SF	5	July	Year 2 Period 1	2018	2018-07-16	2	4	1
Oxytropis	lambertii	SF	5	July	Year 2 Period 1	2018	2018-07-16	30	229	131
Calochortus	ambiguus	SF	5	July	Year 2 Period 1	2018	2018-07-16	1	1	0
Campanula	parryi	SF	5	July	Year 2 Period 1	2018	2018-07-16	7	7	14
Eremogone	fendleri	SF	5	July	Year 2 Period 1	2018	2018-07-16	4	4	25
Erigeron	flagellaris	SF	5	July	Year 2 Period 1	2018	2018-07-16	387	316	29
Erigeron	sp.	SF	5	July	Year 2 Period 1	2018	2018-07-16	1	1	1
Euphorbia	incisa	SF	5	July	Year 2 Period 1	2018	2018-07-16	6	16	0
Houstonia	wrightii	SF	5	July	Year 2 Period 1	2018	2018-07-16	1	1	1
Penstemon	virgatus	SF	5	July	Year 2 Period 1	2018	2018-07-16	1	3	1
Potentilla	hippiana	SF	5	July	Year 2 Period 1	2018	2018-07-16	18	22	117
Achillea	millefolium	SF	6	July	Year 2 Period 1	2018	2018-07-16	1	0	37
Arenaria	lanuginosa	SF	6	July	Year 2 Period 1	2018	2018-07-16	4	4	10
Astragalus	humistratus	SF	6	July	Year 2 Period 1	2018	2018-07-16	9	41	18
Oxytropis	lambertii	SF	6	July	Year 2 Period 1	2018	2018-07-16	1	3	1
Campanula	parryi	SF	6	July	Year 2 Period 1	2018	2018-07-16	1	1	1
Castilleja	miniata	SF	6	July	Year 2 Period 1	2018	2018-07-16	1	0	1
Cirsium	wheeleri	SF	6	July	Year 2 Period 1	2018	2018-07-16	10	0	11
Eremogone	fendleri	SF	6	July	Year 2 Period 1	2018	2018-07-16	1	1	5
Erigeron	flagellaris	SF	6	July	Year 2 Period 1	2018	2018-07-16	134	116	61
Erigeron	sp.	SF	6	July	Year 2 Period 1	2018	2018-07-16	2	0	7
Hymenoxys	hoopesii	SF	6	July	Year 2 Period 1	2018	2018-07-16	1	3	1
Lupinus	argenteus	SF	6	July	Year 2 Period 1	2018	2018-07-16	2	8	7
Penstemon	virgatus	SF	6	July	Year 2 Period 1	2018	2018-07-16	1	4	1
Potentilla	hippiana	SF	6	July	Year 2 Period 1	2018	2018-07-16	4	6	46
Tragopogon	dubius	SF	6	July	Year 2 Period 1	2018	2018-07-16	1	0	1
Astragalus	humistratus	PP	2	August	Year 2 Period 2	2018	2018-08-01	2	14	27
Lotus	wrightii	PP	2	August	Year 2 Period 2	2018	2018-08-01	3	2	26
Lupinus	argenteus	PP	2	August	Year 2 Period 2	2018	2018-08-01	3	16	28
Arenaria	lanuginosa	PP	4	August	Year 2 Period 2	2018	2018-08-01	2	5	23
Oxytropis	lambertii	PP	4	August	Year 2 Period 2	2018	2018-08-01	9	111	29
Erigeron	flagellaris	PP	4	August	Year 2 Period 2	2018	2018-08-01	15	15	0
Linaria	dalmatica	PP	4	August	Year 2 Period 2	2018	2018-08-01	16	135	101
Lupinus	argenteus	PP	4	August	Year 2 Period 2	2018	2018-08-01	22	1428	693
Pseudocymopterus	montanus	PP	4	August	Year 2 Period 2	2018	2018-08-01	1	27	17
Taraxacum	officinale	PP	4	August	Year 2 Period 2	2018	2018-08-01	1	1	0
Oxytropis	lambertii	PP	6	August	Year 2 Period 2	2018	2018-08-02	2	31	17
Chaetopappa	ericoides	PP	6	August	Year 2 Period 2	2018	2018-08-02	3	4	18
Cryptantha	setosissima	PP	6	August	Year 2 Period 2	2018	2018-08-02	1	57	2
Echeandia	flavescens	PP	6	August	Year 2 Period 2	2018	2018-08-02	13	6	81
Lithospermum	multiflorum	PP	6	August	Year 2 Period 2	2018	2018-08-02	20	92	111
Pseudocymopterus	montanus	PP	6	August	Year 2 Period 2	2018	2018-08-02	6	450	15
Sphaeralcea	fendleri	PP	6	August	Year 2 Period 2	2018	2018-08-02	11	7	154
Castilleja	miniata	PP	7	August	Year 2 Period 2	2018	2018-08-02	1	4	0
Eriogonum	racemosum	PP	7	August	Year 2 Period 2	2018	2018-08-02	141	3044	3912																					2
Mirabilis	oxybaphoides	PP	7	August	Year 2 Period 2	2018	2018-08-02	9	18	255
Oenothera	suffrutescens	PP	7	August	Year 2 Period 2	2018	2018-08-02	3	20	2
Sphaeralcea	fendleri	PP	7	August	Year 2 Period 2	2018	2018-08-02	69	148	938																		2
Cryptantha	setosissima	PP	8	August	Year 2 Period 2	2018	2018-08-02	5	30	38
Lotus	wrightii	PP	8	August	Year 2 Period 2	2018	2018-08-02	2	8	18
Verbena	macdougalii	PP	8	August	Year 2 Period 2	2018	2018-08-02	5	61	32
Cirsium	wheeleri	MC	1	August	Year 2 Period 2	2018	2018-08-01	3	0	3
Daucus	carota	MC	1	August	Year 2 Period 2	2018	2018-08-01	5	24	74
Eremogone	fendleri	MC	1	August	Year 2 Period 2	2018	2018-08-01	7	9	24
Erigeron	flagellaris	MC	1	August	Year 2 Period 2	2018	2018-08-01	57	54	8	1
Linaria	dalmatica	MC	1	August	Year 2 Period 2	2018	2018-08-01	2	16	12
Potentilla	hippiana	MC	1	August	Year 2 Period 2	2018	2018-08-01	90	94	405
Taraxacum	officinale	MC	1	August	Year 2 Period 2	2018	2018-08-01	7	7	0
Tragopogon	dubius	MC	1	August	Year 2 Period 2	2018	2018-08-01	1	1	0
Trifolium	longipes	MC	1	August	Year 2 Period 2	2018	2018-08-01	65	74	4	1
Agoseris	aurantiaca	MC	2	August	Year 2 Period 2	2018	2018-08-01	2	2	0
Oxytropis	lambertii	MC	2	August	Year 2 Period 2	2018	2018-08-01	5	58	29
Campanula	parryi	MC	2	August	Year 2 Period 2	2018	2018-08-01	113	110	16
Cirsium	wheeleri	MC	2	August	Year 2 Period 2	2018	2018-08-01	9	12	11															2										1
Erigeron	flagellaris	MC	2	August	Year 2 Period 2	2018	2018-08-01	83	83	3
Erigeron	sp.	MC	2	August	Year 2 Period 2	2018	2018-08-01	2	2	0
Linum	lewisii	MC	2	August	Year 2 Period 2	2018	2018-08-01	352	458	2308	1																								1
Astragalus	allochrous	MC	3	August	Year 2 Period 2	2018	2018-08-01	1	3	0
Oxytropis	lambertii	MC	3	August	Year 2 Period 2	2018	2018-08-01	2	3	0
Dasiphora	fruticosa	MC	3	August	Year 2 Period 2	2018	2018-08-01	18	822	2104								2
Eremogone	fendleri	MC	3	August	Year 2 Period 2	2018	2018-08-01	13	47	121
Erigeron	flagellaris	MC	3	August	Year 2 Period 2	2018	2018-08-01	487	350	49
Erigeron	sp.	MC	3	August	Year 2 Period 2	2018	2018-08-01	2	2	2
Hackelia	floribunda	MC	3	August	Year 2 Period 2	2018	2018-08-01	3	66	71
Linaria	dalmatica	MC	3	August	Year 2 Period 2	2018	2018-08-01	6	77	80
Lupinus	argenteus	MC	3	August	Year 2 Period 2	2018	2018-08-01	1	3	4
Mirabilis	oxybaphoides	MC	3	August	Year 2 Period 2	2018	2018-08-01	9	23	125
Potentilla	hippiana	MC	3	August	Year 2 Period 2	2018	2018-08-01	128	216	1138								1
Tragopogon	dubius	MC	3	August	Year 2 Period 2	2018	2018-08-01	2	2	0
Verbascum	thapsus	MC	3	August	Year 2 Period 2	2018	2018-08-01	1	2	1
Oxytropis	lambertii	MC	4	August	Year 2 Period 2	2018	2018-07-31	3	10	15
Castilleja	miniata	MC	4	August	Year 2 Period 2	2018	2018-07-31	1	1	0
Eremogone	fendleri	MC	4	August	Year 2 Period 2	2018	2018-07-31	57	92	123
Erigeron	flagellaris	MC	4	August	Year 2 Period 2	2018	2018-07-31	9	8	3
Euphorbia	incisa	MC	4	August	Year 2 Period 2	2018	2018-07-31	1	8	0
Linum	lewisii	MC	4	August	Year 2 Period 2	2018	2018-07-31	14	13	98
Potentilla	hippiana	MC	4	August	Year 2 Period 2	2018	2018-07-31	68	77	151
Oxytropis	lambertii	MC	5	August	Year 2 Period 2	2018	2018-07-31	150	1309	852
Erigeron	divergens	MC	5	August	Year 2 Period 2	2018	2018-07-31	1	1	0
Erigeron	flagellaris	MC	5	August	Year 2 Period 2	2018	2018-07-31	8	8	5
Geranium	caespitosum	MC	5	August	Year 2 Period 2	2018	2018-07-31	2	5	7
Hymenoxys	hoopesii	MC	5	August	Year 2 Period 2	2018	2018-07-31	4	8	0
Ipomopsis	aggregata	MC	5	August	Year 2 Period 2	2018	2018-07-31	8	43	101
Linaria	dalmatica	MC	5	August	Year 2 Period 2	2018	2018-07-31	1	14	18
Linum	lewisii	MC	5	August	Year 2 Period 2	2018	2018-07-31	67	61	313
Lupinus	argenteus	MC	5	August	Year 2 Period 2	2018	2018-07-31	8	47	71
Lupinus	brevicaulis	MC	5	August	Year 2 Period 2	2018	2018-07-31	2	11	4
Potentilla	hippiana	MC	5	August	Year 2 Period 2	2018	2018-07-31	9	12	54
Verbena	macdougalii	MC	5	August	Year 2 Period 2	2018	2018-07-31	31	220	60
Arenaria	lanuginosa	MC	6	August	Year 2 Period 2	2018	2018-07-31	5	14	13
Astragalus	allochrous	MC	6	August	Year 2 Period 2	2018	2018-07-31	3	16	8
Oxytropis	lambertii	MC	6	August	Year 2 Period 2	2018	2018-07-31	1	1	3
Castilleja	miniata	MC	6	August	Year 2 Period 2	2018	2018-07-31	1	6	2
Eremogone	fendleri	MC	6	August	Year 2 Period 2	2018	2018-07-31	1	4	0
Erigeron	flagellaris	MC	6	August	Year 2 Period 2	2018	2018-07-31	43	10	44
Lupinus	argenteus	MC	6	August	Year 2 Period 2	2018	2018-07-31	4	11	12
Tragopogon	dubius	MC	6	August	Year 2 Period 2	2018	2018-07-31	2	2	0
Agoseris	aurantiaca	SF	1	August	Year 2 Period 2	2018	2018-07-30	2	2	0
Astragalus	allochrous	SF	1	August	Year 2 Period 2	2018	2018-07-30	6	13	7														1
Oxytropis	lambertii	SF	1	August	Year 2 Period 2	2018	2018-07-30	47	327	661
Campanula	parryi	SF	1	August	Year 2 Period 2	2018	2018-07-30	12	12	0
Castilleja	miniata	SF	1	August	Year 2 Period 2	2018	2018-07-30	3	2	0
Eremogone	fendleri	SF	1	August	Year 2 Period 2	2018	2018-07-30	219	499	871
Erigeron	flagellaris	SF	1	August	Year 2 Period 2	2018	2018-07-30	28	25	15
Potentilla	hippiana	SF	1	August	Year 2 Period 2	2018	2018-07-30	23	22	113
Astragalus	allochrous	SF	2	August	Year 2 Period 2	2018	2018-07-30	6	18	13
Oxytropis	lambertii	SF	2	August	Year 2 Period 2	2018	2018-07-30	2	28	11
Castilleja	miniata	SF	2	August	Year 2 Period 2	2018	2018-07-30	2	1	2
Eremogone	fendleri	SF	2	August	Year 2 Period 2	2018	2018-07-30	758	1089	808																				1
Erigeron	flagellaris	SF	2	August	Year 2 Period 2	2018	2018-07-30	25	31	4
Potentilla	hippiana	SF	2	August	Year 2 Period 2	2018	2018-07-30	1	1	0
Agoseris	aurantiaca	SF	3	August	Year 2 Period 2	2018	2018-07-30	3	3	0
Oxytropis	lambertii	SF	3	August	Year 2 Period 2	2018	2018-07-30	65	370	516														1
Campanula	parryi	SF	3	August	Year 2 Period 2	2018	2018-07-30	114	114	0
Castilleja	miniata	SF	3	August	Year 2 Period 2	2018	2018-07-30	11	12	3
Eremogone	fendleri	SF	3	August	Year 2 Period 2	2018	2018-07-30	2	5	0
Erigeron	flagellaris	SF	3	August	Year 2 Period 2	2018	2018-07-30	115	93	9
Erigeron	sp.	SF	3	August	Year 2 Period 2	2018	2018-07-30	2	5	0
Eriogonum	racemosum	SF	3	August	Year 2 Period 2	2018	2018-07-30	1	3	38
Lupinus	argenteus	SF	3	August	Year 2 Period 2	2018	2018-07-30	1	0	0
Potentilla	hippiana	SF	3	August	Year 2 Period 2	2018	2018-07-30	11	5	33																																							3
Pseudocymopterus	montanus	SF	3	August	Year 2 Period 2	2018	2018-07-30	13	13	0
Achillea	millefolium	SF	4	August	Year 2 Period 2	2018	2018-07-30	4	52	80
Astragalus	allochrous	SF	4	August	Year 2 Period 2	2018	2018-07-30	8	17	3
Oxytropis	lambertii	SF	4	August	Year 2 Period 2	2018	2018-07-30	18	72	28
Campanula	parryi	SF	4	August	Year 2 Period 2	2018	2018-07-30	12	12	0															1
Castilleja	miniata	SF	4	August	Year 2 Period 2	2018	2018-07-30	2	2	0
Eremogone	fendleri	SF	4	August	Year 2 Period 2	2018	2018-07-30	177	231	261
Erigeron	flagellaris	SF	4	August	Year 2 Period 2	2018	2018-07-30	132	129	20																					1
Erigeron	sp.	SF	4	August	Year 2 Period 2	2018	2018-07-30	3	3	1
Lathyrus	lanszwertii	SF	4	August	Year 2 Period 2	2018	2018-07-30	1	4	0
Potentilla	hippiana	SF	4	August	Year 2 Period 2	2018	2018-07-30	6	5	29
Achillea	millefolium	SF	5	August	Year 2 Period 2	2018	2018-07-30	1	39	0
Astragalus	allochrous	SF	5	August	Year 2 Period 2	2018	2018-07-30	6	43	21
Oxytropis	lambertii	SF	5	August	Year 2 Period 2	2018	2018-07-30	5	39	55
Campanula	parryi	SF	5	August	Year 2 Period 2	2018	2018-07-30	8	7	1
Eremogone	fendleri	SF	5	August	Year 2 Period 2	2018	2018-07-30	2	2	0
Erigeron	flagellaris	SF	5	August	Year 2 Period 2	2018	2018-07-30	159	141	8
Erigeron	sp.	SF	5	August	Year 2 Period 2	2018	2018-07-30	11	11	2
Penstemon	virgatus	SF	5	August	Year 2 Period 2	2018	2018-07-30	1	4	2
Potentilla	hippiana	SF	5	August	Year 2 Period 2	2018	2018-07-30	4	4	0
Astragalus	humistratus	SF	6	August	Year 2 Period 2	2018	2018-07-30	3	24	32
Oxytropis	lambertii	SF	6	August	Year 2 Period 2	2018	2018-07-30	2	12	0
Castilleja	miniata	SF	6	August	Year 2 Period 2	2018	2018-07-30	1	8	0
Cirsium	wheeleri	SF	6	August	Year 2 Period 2	2018	2018-07-30	3	4	12
Erigeron	flagellaris	SF	6	August	Year 2 Period 2	2018	2018-07-30	30	20	18
Erigeron	sp.	SF	6	August	Year 2 Period 2	2018	2018-07-30	2	4	0
Astragalus	humistratus	PP	2	August	Year 2 Period 3	2018	2018-08-07	3	9	27
Oxytropis	lambertii	PP	2	August	Year 2 Period 3	2018	2018-08-07	1	22	0
Lotus	wrightii	PP	2	August	Year 2 Period 3	2018	2018-08-07	3	6	6
Lupinus	argenteus	PP	2	August	Year 2 Period 3	2018	2018-08-07	3	6	66
Arenaria	lanuginosa	PP	4	August	Year 2 Period 3	2018	2018-08-07	2	2	14
Oxytropis	lambertii	PP	4	August	Year 2 Period 3	2018	2018-08-07	29	3331	932
Castilleja	miniata	PP	4	August	Year 2 Period 3	2018	2018-08-07	3	3	0
Cirsium	wheeleri	PP	4	August	Year 2 Period 3	2018	2018-08-07	4	3	6	1
Erigeron	flagellaris	PP	4	August	Year 2 Period 3	2018	2018-08-07	36	36	0
Linaria	dalmatica	PP	4	August	Year 2 Period 3	2018	2018-08-07	23	160	453
Lupinus	argenteus	PP	4	August	Year 2 Period 3	2018	2018-08-07	17	481	538
Taraxacum	officinale	PP	4	August	Year 2 Period 3	2018	2018-08-07	17	17	7
Tragopogon	dubius	PP	4	August	Year 2 Period 3	2018	2018-08-07	3	1	1
Oxytropis	lambertii	PP	5	August	Year 2 Period 3	2018	2018-08-07	15	215	135
Cryptantha	setosissima	PP	5	August	Year 2 Period 3	2018	2018-08-07	19	595	444
Echeandia	flavescens	PP	5	August	Year 2 Period 3	2018	2018-08-07	24	37	119
Lupinus	argenteus	PP	5	August	Year 2 Period 3	2018	2018-08-07	1	1	40
Mirabilis	oxybaphoides	PP	5	August	Year 2 Period 3	2018	2018-08-07	11	20	230
Sandwort	sp.	PP	5	August	Year 2 Period 3	2018	2018-08-07	3250	4096	12169
Oxytropis	lambertii	PP	6	August	Year 2 Period 3	2018	2018-08-07	6	41	31
Castilleja	miniata	PP	6	August	Year 2 Period 3	2018	2018-08-07	2	11	0
Chaetopappa	ericoides	PP	6	August	Year 2 Period 3	2018	2018-08-07	21	36	0
Cryptantha	setosissima	PP	6	August	Year 2 Period 3	2018	2018-08-07	3	90	2
Echeandia	flavescens	PP	6	August	Year 2 Period 3	2018	2018-08-07	12	70	59
Lithospermum	multiflorum	PP	6	August	Year 2 Period 3	2018	2018-08-07	23	106	68
Mirabilis	oxybaphoides	PP	6	August	Year 2 Period 3	2018	2018-08-07	10	68	354
Pseudocymopterus	montanus	PP	6	August	Year 2 Period 3	2018	2018-08-07	16	1029	0
Sandwort	sp.	PP	6	August	Year 2 Period 3	2018	2018-08-07	277	449	648
Senecio	multilobatus	PP	6	August	Year 2 Period 3	2018	2018-08-07	1	9	320
Sphaeralcea	fendleri	PP	6	August	Year 2 Period 3	2018	2018-08-07	7	6	47
Tragopogon	dubius	PP	6	August	Year 2 Period 3	2018	2018-08-07	1	1	2
Castilleja	miniata	PP	7	August	Year 2 Period 3	2018	2018-08-07	2	8	0
Chaetopappa	ericoides	PP	7	August	Year 2 Period 3	2018	2018-08-07	7	7	0
Erigeron	flagellaris	PP	7	August	Year 2 Period 3	2018	2018-08-07	3	3	0
Eriogonum	racemosum	PP	7	August	Year 2 Period 3	2018	2018-08-07	120	2820	9569
Flower 4	(Alexis)	PP	7	August	Year 2 Period 3	2018	2018-08-07	75	75	0
Mirabilis	oxybaphoides	PP	7	August	Year 2 Period 3	2018	2018-08-07	50	134	2840
Oenothera	suffrutescens	PP	7	August	Year 2 Period 3	2018	2018-08-07	5	13	57
Sphaeralcea	fendleri	PP	7	August	Year 2 Period 3	2018	2018-08-07	79	71	996																		1
Cryptantha	setosissima	PP	8	August	Year 2 Period 3	2018	2018-08-07	3	38	79
Euphorbia	incisa	PP	8	August	Year 2 Period 3	2018	2018-08-07	1	3	0
Lotus	wrightii	PP	8	August	Year 2 Period 3	2018	2018-08-07	2	6	15
Mirabilis	oxybaphoides	PP	8	August	Year 2 Period 3	2018	2018-08-07	21	40	1461
Oenothera	suffrutescens	PP	8	August	Year 2 Period 3	2018	2018-08-07	1	4	14
Verbena	macdougalii	PP	8	August	Year 2 Period 3	2018	2018-08-07	26	505	1198
Astragalus	allochrous	MC	1	August	Year 2 Period 3	2018	2018-08-08	4	10	13
Oxytropis	lambertii	MC	1	August	Year 2 Period 3	2018	2018-08-08	2	5	0
Convolvulus	arvensis	MC	1	August	Year 2 Period 3	2018	2018-08-08	1	1	0
Daucus	carota	MC	1	August	Year 2 Period 3	2018	2018-08-08	9	133	76
Eremogone	fendleri	MC	1	August	Year 2 Period 3	2018	2018-08-08	2	3	3
Erigeron	divergens	MC	1	August	Year 2 Period 3	2018	2018-08-08	3	11	7
Erigeron	flagellaris	MC	1	August	Year 2 Period 3	2018	2018-08-08	151	151	0
Linaria	dalmatica	MC	1	August	Year 2 Period 3	2018	2018-08-08	3	28	77
Potentilla	hippiana	MC	1	August	Year 2 Period 3	2018	2018-08-08	53	99	604
Taraxacum	officinale	MC	1	August	Year 2 Period 3	2018	2018-08-08	2	2	0
Trifolium	longipes	MC	1	August	Year 2 Period 3	2018	2018-08-08	162	3158	2313	1
Verbena	macdougalii	MC	1	August	Year 2 Period 3	2018	2018-08-08	6	144	72
Oxytropis	lambertii	MC	2	August	Year 2 Period 3	2018	2018-08-08	3	92	81
Campanula	parryi	MC	2	August	Year 2 Period 3	2018	2018-08-08	90	87	3
Cirsium	wheeleri	MC	2	August	Year 2 Period 3	2018	2018-08-08	6	4	5	1
Erigeron	divergens	MC	2	August	Year 2 Period 3	2018	2018-08-08	15	31	85
Erigeron	flagellaris	MC	2	August	Year 2 Period 3	2018	2018-08-08	92	97	0
Erigeron	sp.	MC	2	August	Year 2 Period 3	2018	2018-08-08	4	32	0
Linum	lewisii	MC	2	August	Year 2 Period 3	2018	2018-08-08	241	56	3282
Penstemon	virgatus	MC	2	August	Year 2 Period 3	2018	2018-08-08	4	11	21
Astragalus	allochrous	MC	3	August	Year 2 Period 3	2018	2018-08-08	6	19	14
Oxytropis	lambertii	MC	3	August	Year 2 Period 3	2018	2018-08-08	3	10	22
Campanula	parryi	MC	3	August	Year 2 Period 3	2018	2018-08-08	3	9	0
Dasiphora	fruticosa	MC	3	August	Year 2 Period 3	2018	2018-08-08	17	837	720																		2
Eremogone	fendleri	MC	3	August	Year 2 Period 3	2018	2018-08-08	39	47	743
Erigeron	flagellaris	MC	3	August	Year 2 Period 3	2018	2018-08-08	910	900	11
Erigeron	sp.	MC	3	August	Year 2 Period 3	2018	2018-08-08	6	5	8
Eriogonum	racemosum	MC	3	August	Year 2 Period 3	2018	2018-08-08	1	35	54
Hackelia	floribunda	MC	3	August	Year 2 Period 3	2018	2018-08-08	4	112	90
Linaria	dalmatica	MC	3	August	Year 2 Period 3	2018	2018-08-08	8	76	44
Lupinus	argenteus	MC	3	August	Year 2 Period 3	2018	2018-08-08	2	14	21
Mirabilis	oxybaphoides	MC	3	August	Year 2 Period 3	2018	2018-08-08	15	35	346
Potentilla	hippiana	MC	3	August	Year 2 Period 3	2018	2018-08-08	43	49	378
Verbascum	thapsus	MC	3	August	Year 2 Period 3	2018	2018-08-08	3	18	123
Campanula	parryi	MC	4	August	Year 2 Period 3	2018	2018-08-08	1	1	0
Castilleja	miniata	MC	4	August	Year 2 Period 3	2018	2018-08-08	4	7	2
Cryptantha	setosissima	MC	4	August	Year 2 Period 3	2018	2018-08-08	1	8	23
Daucus	carota	MC	4	August	Year 2 Period 3	2018	2018-08-08	1	0	65
Eremogone	fendleri	MC	4	August	Year 2 Period 3	2018	2018-08-08	152	267	1180
Erigeron	flagellaris	MC	4	August	Year 2 Period 3	2018	2018-08-08	42	36	8
Erigeron	sp.	MC	4	August	Year 2 Period 3	2018	2018-08-08	3	3	0
Linum	lewisii	MC	4	August	Year 2 Period 3	2018	2018-08-08	6	2	85
Potentilla	hippiana	MC	4	August	Year 2 Period 3	2018	2018-08-08	87	100	590
Taraxacum	officinale	MC	4	August	Year 2 Period 3	2018	2018-08-08	3	3	1
Oxytropis	lambertii	MC	5	August	Year 2 Period 3	2018	2018-08-08	83	1175	635
Cirsium	wheeleri	MC	5	August	Year 2 Period 3	2018	2018-08-08	1	0	9
Erigeron	divergens	MC	5	August	Year 2 Period 3	2018	2018-08-08	52	50	158
Geranium	caespitosum	MC	5	August	Year 2 Period 3	2018	2018-08-08	3	3	26
Hymenoxys	hoopesii	MC	5	August	Year 2 Period 3	2018	2018-08-08	6	11	33
Hymenoxys	richardsonii	MC	5	August	Year 2 Period 3	2018	2018-08-08	5	30	20
Ipomopsis	aggregata	MC	5	August	Year 2 Period 3	2018	2018-08-08	13	36	124
Linaria	dalmatica	MC	5	August	Year 2 Period 3	2018	2018-08-08	2	4	9
Linum	aristatum	MC	5	August	Year 2 Period 3	2018	2018-08-08	12	16	147
Linum	lewisii	MC	5	August	Year 2 Period 3	2018	2018-08-08	97	88	838
Lupinus	argenteus	MC	5	August	Year 2 Period 3	2018	2018-08-08	20	228	374
Lupinus	brevicaulis	MC	5	August	Year 2 Period 3	2018	2018-08-08	1	3	0
Mirabilis	oxybaphoides	MC	5	August	Year 2 Period 3	2018	2018-08-08	6	10	87
Verbena	macdougalii	MC	5	August	Year 2 Period 3	2018	2018-08-08	57	759	893
Arenaria	lanuginosa	MC	6	August	Year 2 Period 3	2018	2018-08-09	3	6	2
Astragalus	allochrous	MC	6	August	Year 2 Period 3	2018	2018-08-09	7	22	11
Oxytropis	lambertii	MC	6	August	Year 2 Period 3	2018	2018-08-09	14	62	161
Castilleja	miniata	MC	6	August	Year 2 Period 3	2018	2018-08-09	1	3	1
Cirsium	wheeleri	MC	6	August	Year 2 Period 3	2018	2018-08-09	1	0	1
Daucus	carota	MC	6	August	Year 2 Period 3	2018	2018-08-09	1	0	23
Erigeron	flagellaris	MC	6	August	Year 2 Period 3	2018	2018-08-09	501	386	119
Erigeron	sp.	MC	6	August	Year 2 Period 3	2018	2018-08-09	1	0	1
Lupinus	argenteus	MC	6	August	Year 2 Period 3	2018	2018-08-09	3	15	23
Agoseris	aurantiaca	SF	1	August	Year 2 Period 3	2018	2018-08-06	1	1	0
Oxytropis	lambertii	SF	1	August	Year 2 Period 3	2018	2018-08-06	92	725	627
Campanula	parryi	SF	1	August	Year 2 Period 3	2018	2018-08-06	22	19	7
Castilleja	miniata	SF	1	August	Year 2 Period 3	2018	2018-08-06	1	1	0
Eremogone	fendleri	SF	1	August	Year 2 Period 3	2018	2018-08-06	140	541	1156
Erigeron	flagellaris	SF	1	August	Year 2 Period 3	2018	2018-08-06	73	366	1
Eriogonum	racemosum	SF	1	August	Year 2 Period 3	2018	2018-08-06	7	127	472
Mirabilis	oxybaphoides	SF	1	August	Year 2 Period 3	2018	2018-08-06	1	0	15
Potentilla	hippiana	SF	1	August	Year 2 Period 3	2018	2018-08-06	23	26	74
Astragalus	allochrous	SF	2	August	Year 2 Period 3	2018	2018-08-06	3	6	0
Oxytropis	lambertii	SF	2	August	Year 2 Period 3	2018	2018-08-06	57	306	343
Castilleja	miniata	SF	2	August	Year 2 Period 3	2018	2018-08-06	4	12	7
Eremogone	fendleri	SF	2	August	Year 2 Period 3	2018	2018-08-06	289	759	2757
Erigeron	flagellaris	SF	2	August	Year 2 Period 3	2018	2018-08-06	173	151	16
Potentilla	hippiana	SF	2	August	Year 2 Period 3	2018	2018-08-06	5	7	14
Achillea	millefolium	SF	3	August	Year 2 Period 3	2018	2018-08-06	1	17	0
Agoseris	aurantiaca	SF	3	August	Year 2 Period 3	2018	2018-08-06	6	6	0
Astragalus	allochrous	SF	3	August	Year 2 Period 3	2018	2018-08-06	3	5	3
Oxytropis	lambertii	SF	3	August	Year 2 Period 3	2018	2018-08-06	78	720	340
Campanula	parryi	SF	3	August	Year 2 Period 3	2018	2018-08-06	9	9	0
Castilleja	miniata	SF	3	August	Year 2 Period 3	2018	2018-08-06	12	20	3
Eremogone	fendleri	SF	3	August	Year 2 Period 3	2018	2018-08-06	2	5	8
Erigeron	flagellaris	SF	3	August	Year 2 Period 3	2018	2018-08-06	247	247	10
Eriogonum	racemosum	SF	3	August	Year 2 Period 3	2018	2018-08-06	4	110	118
Mirabilis	oxybaphoides	SF	3	August	Year 2 Period 3	2018	2018-08-06	2	3	5
Potentilla	hippiana	SF	3	August	Year 2 Period 3	2018	2018-08-06	5	5	22
Pseudocymopterus	montanus	SF	3	August	Year 2 Period 3	2018	2018-08-06	1	72	0
Tragopogon	dubius	SF	3	August	Year 2 Period 3	2018	2018-08-06	2	1	1
Achillea	millefolium	SF	4	August	Year 2 Period 3	2018	2018-08-06	2	34	0
Agoseris	aurantiaca	SF	4	August	Year 2 Period 3	2018	2018-08-06	1	1	0
Oxytropis	lambertii	SF	4	August	Year 2 Period 3	2018	2018-08-06	26	209	183
Campanula	parryi	SF	4	August	Year 2 Period 3	2018	2018-08-06	12	12	2
Castilleja	miniata	SF	4	August	Year 2 Period 3	2018	2018-08-06	1	20	0
Eremogone	fendleri	SF	4	August	Year 2 Period 3	2018	2018-08-06	121	220	1013
Erigeron	flagellaris	SF	4	August	Year 2 Period 3	2018	2018-08-06	322	472	123																					1
Erigeron	sp.	SF	4	August	Year 2 Period 3	2018	2018-08-06	7	9	4
Eriogonum	racemosum	SF	4	August	Year 2 Period 3	2018	2018-08-06	2	38	56
Potentilla	hippiana	SF	4	August	Year 2 Period 3	2018	2018-08-06	10	12	37
Taraxacum	officinale	SF	4	August	Year 2 Period 3	2018	2018-08-06	1	1	0
Achillea	millefolium	SF	5	August	Year 2 Period 3	2018	2018-08-06	1	14	0
Astragalus	allochrous	SF	5	August	Year 2 Period 3	2018	2018-08-06	2	6	2
Oxytropis	lambertii	SF	5	August	Year 2 Period 3	2018	2018-08-06	15	170	55
Campanula	parryi	SF	5	August	Year 2 Period 3	2018	2018-08-06	11	9	3
Eremogone	fendleri	SF	5	August	Year 2 Period 3	2018	2018-08-06	4	4	24
Erigeron	flagellaris	SF	5	August	Year 2 Period 3	2018	2018-08-06	313	353	3
Erigeron	sp.	SF	5	August	Year 2 Period 3	2018	2018-08-06	3	4	2
Penstemon	virgatus	SF	5	August	Year 2 Period 3	2018	2018-08-06	1	3	4
Potentilla	hippiana	SF	5	August	Year 2 Period 3	2018	2018-08-06	11	13	39
Taraxacum	officinale	SF	5	August	Year 2 Period 3	2018	2018-08-06	3	3	2
Agoseris	aurantiaca	SF	6	August	Year 2 Period 3	2018	2018-08-06	1	1	0
Astragalus	allochrous	SF	6	August	Year 2 Period 3	2018	2018-08-06	1	3	3
Astragalus	humistratus	SF	6	August	Year 2 Period 3	2018	2018-08-06	1	2	7
Campanula	parryi	SF	6	August	Year 2 Period 3	2018	2018-08-06	1	1	0
Castilleja	miniata	SF	6	August	Year 2 Period 3	2018	2018-08-06	2	2	0
Cirsium	wheeleri	SF	6	August	Year 2 Period 3	2018	2018-08-06	1	2	0
Erigeron	flagellaris	SF	6	August	Year 2 Period 3	2018	2018-08-06	79	78	1
Geranium	richardsonii	SF	6	August	Year 2 Period 3	2018	2018-08-06	1	13	10
Astragalus	allochrous	PP	2	August	Year 2 Period 4	2018	2018-08-14	1	5	2
Astragalus	humistratus	PP	2	August	Year 2 Period 4	2018	2018-08-14	3	18	35
Oxytropis	lambertii	PP	2	August	Year 2 Period 4	2018	2018-08-14	5	30	59
Lathyrus	lanszwertii	PP	2	August	Year 2 Period 4	2018	2018-08-14	11	17	5
Lotus	wrightii	PP	2	August	Year 2 Period 4	2018	2018-08-14	1	2	2
Lupinus	argenteus	PP	2	August	Year 2 Period 4	2018	2018-08-14	7	53	126
Agoseris	glauca	PP	4	August	Year 2 Period 4	2018	2018-08-14	4	4	0
Arenaria	lanuginosa	PP	4	August	Year 2 Period 4	2018	2018-08-14	6	13	54
Oxytropis	lambertii	PP	4	August	Year 2 Period 4	2018	2018-08-14	6	33	14
Cirsium	wheeleri	PP	4	August	Year 2 Period 4	2018	2018-08-14	4	4	8
Erigeron	flagellaris	PP	4	August	Year 2 Period 4	2018	2018-08-14	9	7	2
Linaria	dalmatica	PP	4	August	Year 2 Period 4	2018	2018-08-14	16	208	101
Lupinus	argenteus	PP	4	August	Year 2 Period 4	2018	2018-08-14	28	2726	1346
Mirabilis	oxybaphoides	PP	4	August	Year 2 Period 4	2018	2018-08-14	7	23	108
Pseudocymopterus	montanus	PP	4	August	Year 2 Period 4	2018	2018-08-14	1	2168	0
Symphyotrichum	ascendens	PP	4	August	Year 2 Period 4	2018	2018-08-14	1	1	6
Taraxacum	officinale	PP	4	August	Year 2 Period 4	2018	2018-08-14	17	21	5
Tragopogon	dubius	PP	4	August	Year 2 Period 4	2018	2018-08-14	14	14	4
Verbascum	thapsus	PP	4	August	Year 2 Period 4	2018	2018-08-14	1	4	28
Oxytropis	lambertii	PP	5	August	Year 2 Period 4	2018	2018-08-14	9	65	90
Cryptantha	setosissima	PP	5	August	Year 2 Period 4	2018	2018-08-14	26	233	12
Echeandia	flavescens	PP	5	August	Year 2 Period 4	2018	2018-08-14	15	21	22
Lupinus	argenteus	PP	5	August	Year 2 Period 4	2018	2018-08-14	4	51	111
Mirabilis	oxybaphoides	PP	5	August	Year 2 Period 4	2018	2018-08-14	12	46	628
Sandwort	sp.	PP	5	August	Year 2 Period 4	2018	2018-08-14	1931	1931	19310
Symphyotrichum	ascendens	PP	5	August	Year 2 Period 4	2018	2018-08-14	1	1	10
Oxytropis	lambertii	PP	6	August	Year 2 Period 4	2018	2018-08-14	5	26	57
Castilleja	miniata	PP	6	August	Year 2 Period 4	2018	2018-08-14	1	2	0
Chaetopappa	ericoides	PP	6	August	Year 2 Period 4	2018	2018-08-14	49	49	0
Cryptantha	setosissima	PP	6	August	Year 2 Period 4	2018	2018-08-14	3	119	50
Echeandia	flavescens	PP	6	August	Year 2 Period 4	2018	2018-08-14	11	12	80
Geranium	caespitosum	PP	6	August	Year 2 Period 4	2018	2018-08-14	2	11	3
Lithospermum	multiflorum	PP	6	August	Year 2 Period 4	2018	2018-08-14	21	86	95
Mirabilis	oxybaphoides	PP	6	August	Year 2 Period 4	2018	2018-08-14	18	107	737
Pseudocymopterus	montanus	PP	6	August	Year 2 Period 4	2018	2018-08-14	12	727	76
Sandwort	sp.	PP	6	August	Year 2 Period 4	2018	2018-08-14	437	437	4370
Senecio	multilobatus	PP	6	August	Year 2 Period 4	2018	2018-08-14	4	113	590
Sphaeralcea	fendleri	PP	6	August	Year 2 Period 4	2018	2018-08-14	19	27	81
Verbena	macdougalii	PP	6	August	Year 2 Period 4	2018	2018-08-14	2	18	64
Chaetopappa	ericoides	PP	7	August	Year 2 Period 4	2018	2018-08-14	42	42	1
Eriogonum	racemosum	PP	7	August	Year 2 Period 4	2018	2018-08-14	127	2685	3580				1
Mirabilis	oxybaphoides	PP	7	August	Year 2 Period 4	2018	2018-08-14	47	106	1066
Oenothera	suffrutescens	PP	7	August	Year 2 Period 4	2018	2018-08-14	13	26	70
Sphaeralcea	fendleri	PP	7	August	Year 2 Period 4	2018	2018-08-14	512	531	6509
Verbena	macdougalii	PP	7	August	Year 2 Period 4	2018	2018-08-14	2	22	18
Cryptantha	setosissima	PP	8	August	Year 2 Period 4	2018	2018-08-14	12	25	0
Flower 6	(Lily)	PP	8	August	Year 2 Period 4	2018	2018-08-14	1	12	61
Mirabilis	oxybaphoides	PP	8	August	Year 2 Period 4	2018	2018-08-14	51	5	4075
Penstemon	virgatus	PP	8	August	Year 2 Period 4	2018	2018-08-14	1	3	17
Symphyotrichum	ascendens	PP	8	August	Year 2 Period 4	2018	2018-08-14	1	1	18
Verbena	macdougalii	PP	8	August	Year 2 Period 4	2018	2018-08-14	200	2574	9152				1
Astragalus	allochrous	MC	1	August	Year 2 Period 4	2018	2018-08-15	9	17	14
Cirsium	wheeleri	MC	1	August	Year 2 Period 4	2018	2018-08-15	1	1	0
Daucus	carota	MC	1	August	Year 2 Period 4	2018	2018-08-15	8	203	0
Erigeron	divergens	MC	1	August	Year 2 Period 4	2018	2018-08-15	2	11	8
Erigeron	flagellaris	MC	1	August	Year 2 Period 4	2018	2018-08-15	106	60	1
Erigeron	sp.	MC	1	August	Year 2 Period 4	2018	2018-08-15	3	3	0
Geum	triflorum	MC	1	August	Year 2 Period 4	2018	2018-08-15	9	2	15
Linaria	dalmatica	MC	1	August	Year 2 Period 4	2018	2018-08-15	2	27	48
Potentilla	hippiana	MC	1	August	Year 2 Period 4	2018	2018-08-15	8	10	16
Taraxacum	officinale	MC	1	August	Year 2 Period 4	2018	2018-08-15	10	10	3
Tragopogon	dubius	MC	1	August	Year 2 Period 4	2018	2018-08-15	1	1	0
Trifolium	longipes	MC	1	August	Year 2 Period 4	2018	2018-08-15	298	259	3	3
Verbascum	thapsus	MC	1	August	Year 2 Period 4	2018	2018-08-15	2	8	9
Verbena	macdougalii	MC	1	August	Year 2 Period 4	2018	2018-08-15	5	177	173
Agoseris	aurantiaca	MC	2	August	Year 2 Period 4	2018	2018-08-15	1	1	0
Oxytropis	lambertii	MC	2	August	Year 2 Period 4	2018	2018-08-15	4	62	18	1
Campanula	parryi	MC	2	August	Year 2 Period 4	2018	2018-08-15	112	107	7	1
Cirsium	wheeleri	MC	2	August	Year 2 Period 4	2018	2018-08-15	1	1	0
Erigeron	divergens	MC	2	August	Year 2 Period 4	2018	2018-08-15	6	31	66
Erigeron	flagellaris	MC	2	August	Year 2 Period 4	2018	2018-08-15	58	56	2
Erigeron	sp.	MC	2	August	Year 2 Period 4	2018	2018-08-15	9	9	13
Linum	lewisii	MC	2	August	Year 2 Period 4	2018	2018-08-15	444	598	2852	22																	1
Penstemon	virgatus	MC	2	August	Year 2 Period 4	2018	2018-08-15	2	2	3
Symphyotrichum	ascendens	MC	2	August	Year 2 Period 4	2018	2018-08-15	3	2	5
Tragopogon	dubius	MC	2	August	Year 2 Period 4	2018	2018-08-15	1	1	0
Astragalus	allochrous	MC	3	August	Year 2 Period 4	2018	2018-08-15	14	40	6
Campanula	parryi	MC	3	August	Year 2 Period 4	2018	2018-08-15	5	4	1
Dasiphora	fruticosa	MC	3	August	Year 2 Period 4	2018	2018-08-15	13	575	795
Daucus	carota	MC	3	August	Year 2 Period 4	2018	2018-08-15	2	22	37
Eremogone	fendleri	MC	3	August	Year 2 Period 4	2018	2018-08-15	58	226	636
Erigeron	divergens	MC	3	August	Year 2 Period 4	2018	2018-08-15	1	3	0
Erigeron	flagellaris	MC	3	August	Year 2 Period 4	2018	2018-08-15	844	801	43
Erigeron	sp.	MC	3	August	Year 2 Period 4	2018	2018-08-15	11	12	9
Eriogonum	racemosum	MC	3	August	Year 2 Period 4	2018	2018-08-15	2	94	77
Hackelia	floribunda	MC	3	August	Year 2 Period 4	2018	2018-08-15	13	152	523
Linaria	dalmatica	MC	3	August	Year 2 Period 4	2018	2018-08-15	20	182	252
Lupinus	argenteus	MC	3	August	Year 2 Period 4	2018	2018-08-15	4	36	45
Mirabilis	oxybaphoides	MC	3	August	Year 2 Period 4	2018	2018-08-15	65	102	1713
Potentilla	hippiana	MC	3	August	Year 2 Period 4	2018	2018-08-15	3	3	16
Tragopogon	dubius	MC	3	August	Year 2 Period 4	2018	2018-08-15	16	11	6
Verbascum	thapsus	MC	3	August	Year 2 Period 4	2018	2018-08-15	3	8	171
Astragalus	allochrous	MC	4	August	Year 2 Period 4	2018	2018-08-15	2	9	0
Campanula	parryi	MC	4	August	Year 2 Period 4	2018	2018-08-15	1	1	0
Castilleja	miniata	MC	4	August	Year 2 Period 4	2018	2018-08-15	5	10	0
Daucus	carota	MC	4	August	Year 2 Period 4	2018	2018-08-15	3	57	0
Eremogone	fendleri	MC	4	August	Year 2 Period 4	2018	2018-08-15	238	556	1243
Erigeron	divergens	MC	4	August	Year 2 Period 4	2018	2018-08-15	6	4	8
Erigeron	flagellaris	MC	4	August	Year 2 Period 4	2018	2018-08-15	32	32	0
Euphorbia	incisa	MC	4	August	Year 2 Period 4	2018	2018-08-15	1	5	0
Linum	lewisii	MC	4	August	Year 2 Period 4	2018	2018-08-15	1	1	8
Potentilla	hippiana	MC	4	August	Year 2 Period 4	2018	2018-08-15	43	42	162
Taraxacum	officinale	MC	4	August	Year 2 Period 4	2018	2018-08-15	1	1	0
Astragalus	humistratus	MC	5	August	Year 2 Period 4	2018	2018-08-15	4	13	2
Oxytropis	lambertii	MC	5	August	Year 2 Period 4	2018	2018-08-15	81	550	622
Erigeron	divergens	MC	5	August	Year 2 Period 4	2018	2018-08-15	33	72	98
Erigeron	flagellaris	MC	5	August	Year 2 Period 4	2018	2018-08-15	15	15	0
Geranium	caespitosum	MC	5	August	Year 2 Period 4	2018	2018-08-15	4	8	27
Hymenoxys	hoopseii	MC	5	August	Year 2 Period 4	2018	2018-08-15	1	1	0
Hymenoxys	richardsonii	MC	5	August	Year 2 Period 4	2018	2018-08-15	12	91	17
Ipomopsis	aggregata	MC	5	August	Year 2 Period 4	2018	2018-08-15	24	131	223
Linaria	dalmatica	MC	5	August	Year 2 Period 4	2018	2018-08-15	3	9	2
Linum	aristatum	MC	5	August	Year 2 Period 4	2018	2018-08-15	10	12	120
Linum	lewisii	MC	5	August	Year 2 Period 4	2018	2018-08-15	48	53	319
Lupinus	argenteus	MC	5	August	Year 2 Period 4	2018	2018-08-15	29	430	411
Lupinus	brevicaulis	MC	5	August	Year 2 Period 4	2018	2018-08-15	2	14	8
Mirabilis	oxybaphoides	MC	5	August	Year 2 Period 4	2018	2018-08-15	8	25	228
Penstemon	virgatus	MC	5	August	Year 2 Period 4	2018	2018-08-15	1	4	4
Symphyotrichum	ascendens	MC	5	August	Year 2 Period 4	2018	2018-08-15	2	3	4
Tragopogon	dubius	MC	5	August	Year 2 Period 4	2018	2018-08-15	1	1	0
Verbena	macdougalii	MC	5	August	Year 2 Period 4	2018	2018-08-15	92	1401	4992
Arenaria	lanuginosa	MC	6	August	Year 2 Period 4	2018	2018-08-15	2	13	15
Astragalus	allochrous	MC	6	August	Year 2 Period 4	2018	2018-08-15	11	22	5
Oxytropis	lambertii	MC	6	August	Year 2 Period 4	2018	2018-08-15	6	55	49
Castilleja	miniata	MC	6	August	Year 2 Period 4	2018	2018-08-15	1	2	0
Cirsium	wheeleri	MC	6	August	Year 2 Period 4	2018	2018-08-15	1	1	0
Erigeron	flagellaris	MC	6	August	Year 2 Period 4	2018	2018-08-15	588	585	3
Erigeron	sp.	MC	6	August	Year 2 Period 4	2018	2018-08-15	1	0	1
Taraxacum	officinale	MC	6	August	Year 2 Period 4	2018	2018-08-15	1	1	0
Agoseris	aurantiaca	SF	1	August	Year 2 Period 4	2018	2018-08-13	2	2	1
Astragalus	allochrous	SF	1	August	Year 2 Period 4	2018	2018-08-13	1	2	0
Oxytropis	lambertii	SF	1	August	Year 2 Period 4	2018	2018-08-13	94	1364	812
Astragalus	humistratus	SF	1	August	Year 2 Period 4	2018	2018-08-13	1	13	3
Campanula	parryi	SF	1	August	Year 2 Period 4	2018	2018-08-13	20	20	0
Castilleja	miniata	SF	1	August	Year 2 Period 4	2018	2018-08-13	1	9	1
Eremogone	fendleri	SF	1	August	Year 2 Period 4	2018	2018-08-13	510	1297	3481
Erigeron	flagellaris	SF	1	August	Year 2 Period 4	2018	2018-08-13	185	183	2
Erigeron	sp.	SF	1	August	Year 2 Period 4	2018	2018-08-13	1	2	0
Eriogonum	racemosum	SF	1	August	Year 2 Period 4	2018	2018-08-13	11	216	485
Mirabilis	oxybaphoides	SF	1	August	Year 2 Period 4	2018	2018-08-13	7	8	105
Potentilla	hippiana	SF	1	August	Year 2 Period 4	2018	2018-08-13	18	15	210
Pseudocymopterus	montanus	SF	1	August	Year 2 Period 4	2018	2018-08-13	1	0	1
Astragalus	allochrous	SF	2	August	Year 2 Period 4	2018	2018-08-13	13	30	5
Oxytropis	lambertii	SF	2	August	Year 2 Period 4	2018	2018-08-13	107	1351	1067
Campanula	parryi	SF	2	August	Year 2 Period 4	2018	2018-08-13	1	1	0
Castilleja	miniata	SF	2	August	Year 2 Period 4	2018	2018-08-13	7	20	5
Eremogone	fendleri	SF	2	August	Year 2 Period 4	2018	2018-08-13	667	1852	6549
Erigeron	divergens	SF	2	August	Year 2 Period 4	2018	2018-08-13	1	3	0
Erigeron	flagellaris	SF	2	August	Year 2 Period 4	2018	2018-08-13	293	257	6
Eriogonum	racemosum	SF	2	August	Year 2 Period 4	2018	2018-08-13	1	5	43
Potentilla	hippiana	SF	2	August	Year 2 Period 4	2018	2018-08-13	2	2	9
Achillea	millefolium	SF	3	August	Year 2 Period 4	2018	2018-08-13	1	9	14
Agoseris	aurantiaca	SF	3	August	Year 2 Period 4	2018	2018-08-13	2	2	0
Arenaria	lanuginosa	SF	3	August	Year 2 Period 4	2018	2018-08-13	20	21	52
Astragalus	allochrous	SF	3	August	Year 2 Period 4	2018	2018-08-13	8	25	8
Oxytropis	lambertii	SF	3	August	Year 2 Period 4	2018	2018-08-13	111	1071	488
Campanula	parryi	SF	3	August	Year 2 Period 4	2018	2018-08-13	13	12	2
Castilleja	miniata	SF	3	August	Year 2 Period 4	2018	2018-08-13	27	72	27
Eremogone	fendleri	SF	3	August	Year 2 Period 4	2018	2018-08-13	3	12	21
Erigeron	flagellaris	SF	3	August	Year 2 Period 4	2018	2018-08-13	357	212	5
Erigeron	sp.	SF	3	August	Year 2 Period 4	2018	2018-08-13	1	1	0
Eriogonum	racemosum	SF	3	August	Year 2 Period 4	2018	2018-08-13	9	76	351
Lupinus	argenteus	SF	3	August	Year 2 Period 4	2018	2018-08-13	1	6	8
Mirabilis	oxybaphoides	SF	3	August	Year 2 Period 4	2018	2018-08-13	7	18	122
Potentilla	hippiana	SF	3	August	Year 2 Period 4	2018	2018-08-13	5	5	18
Pseudocymopterus	montanus	SF	3	August	Year 2 Period 4	2018	2018-08-13	10	228	110
Taraxacum	officinale	SF	3	August	Year 2 Period 4	2018	2018-08-13	1	1	0
Tragopogon	dubius	SF	3	August	Year 2 Period 4	2018	2018-08-13	4	0	4
Achillea	millefolium	SF	4	August	Year 2 Period 4	2018	2018-08-13	8	207	27
Agoseris	aurantiaca	SF	4	August	Year 2 Period 4	2018	2018-08-13	1	1	0
Astragalus	allochrous	SF	4	August	Year 2 Period 4	2018	2018-08-13	8	18	3
Astragalus	humistratus	SF	4	August	Year 2 Period 4	2018	2018-08-13	2	5	10
Oxytropis	lambertii	SF	4	August	Year 2 Period 4	2018	2018-08-13	52	343	177
Campanula	parryi	SF	4	August	Year 2 Period 4	2018	2018-08-13	33	31	2
Castilleja	miniata	SF	4	August	Year 2 Period 4	2018	2018-08-13	1	22	15
Eremogone	fendleri	SF	4	August	Year 2 Period 4	2018	2018-08-13	228	575	1907
Erigeron	flagellaris	SF	4	August	Year 2 Period 4	2018	2018-08-13	474	452	22
Erigeron	sp.	SF	4	August	Year 2 Period 4	2018	2018-08-13	1	1	0
Potentilla	hippiana	SF	4	August	Year 2 Period 4	2018	2018-08-13	2	2	0
Achillea	millefolium	SF	5	August	Year 2 Period 4	2018	2018-08-13	3	20	19
Agoseris	aurantiaca	SF	5	August	Year 2 Period 4	2018	2018-08-13	3	3	0
Astragalus	allochrous	SF	5	August	Year 2 Period 4	2018	2018-08-13	23	52	20
Astragalus	humistratus	SF	5	August	Year 2 Period 4	2018	2018-08-13	1	4	8
Oxytropis	lambertii	SF	5	August	Year 2 Period 4	2018	2018-08-13	12	118	18
Campanula	parryi	SF	5	August	Year 2 Period 4	2018	2018-08-13	13	10	3
Eremogone	fendleri	SF	5	August	Year 2 Period 4	2018	2018-08-13	2	4	17
Erigeron	divergens	SF	5	August	Year 2 Period 4	2018	2018-08-13	2	2	0
Erigeron	flagellaris	SF	5	August	Year 2 Period 4	2018	2018-08-13	726	656	67
Erigeron	sp.	SF	5	August	Year 2 Period 4	2018	2018-08-13	5	7	4
Eriogonum	racemosum	SF	5	August	Year 2 Period 4	2018	2018-08-13	2	15	82
Lupinus	argenteus	SF	5	August	Year 2 Period 4	2018	2018-08-13	2	19	39																									1
Penstemon	virgatus	SF	5	August	Year 2 Period 4	2018	2018-08-13	2	3	3
Potentilla	hippiana	SF	5	August	Year 2 Period 4	2018	2018-08-13	8	7	40
Taraxacum	officinale	SF	5	August	Year 2 Period 4	2018	2018-08-13	1	1	0
Tragopogon	dubius	SF	5	August	Year 2 Period 4	2018	2018-08-13	4	3	1
Achillea	millefolium	SF	6	August	Year 2 Period 4	2018	2018-08-13	4	2	130
Agoseris	aurantiaca	SF	6	August	Year 2 Period 4	2018	2018-08-13	3	3	0
Astragalus	allochrous	SF	6	August	Year 2 Period 4	2018	2018-08-13	6	20	10
Astragalus	humistratus	SF	6	August	Year 2 Period 4	2018	2018-08-13	12	42	45
Oxytropis	lambertii	SF	6	August	Year 2 Period 4	2018	2018-08-13	6	52	95
Campanula	parryi	SF	6	August	Year 2 Period 4	2018	2018-08-13	20	15	5
Castilleja	miniata	SF	6	August	Year 2 Period 4	2018	2018-08-13	2	12	4
Cirsium	wheeleri	SF	6	August	Year 2 Period 4	2018	2018-08-13	1	1	6
Eremogone	fendleri	SF	6	August	Year 2 Period 4	2018	2018-08-13	1	2	6
Erigeron	flagellaris	SF	6	August	Year 2 Period 4	2018	2018-08-13	323	280	33
Erigeron	sp.	SF	6	August	Year 2 Period 4	2018	2018-08-13	1	3	0
Geranium	richardsonii	SF	6	August	Year 2 Period 4	2018	2018-08-13	2	6	8
Lupinus	argenteus	SF	6	August	Year 2 Period 4	2018	2018-08-13	4	11	16
Tragopogon	dubius	SF	6	August	Year 2 Period 4	2018	2018-08-13	2	2	0
Astragalus	humistratus	PP	2	August	Year 2 Period 5	2018	2018-08-26	2	3	0
Oxytropis	lambertii	PP	2	August	Year 2 Period 5	2018	2018-08-26	1	15	2
Lathyrus	lanszwertii	PP	2	August	Year 2 Period 5	2018	2018-08-26	11	17	4
Lotus	wrightii	PP	2	August	Year 2 Period 5	2018	2018-08-26	2	3	0
Lupinus	argenteus	PP	2	August	Year 2 Period 5	2018	2018-08-26	2	25	20
Pseudocymopterus	montanus	PP	2	August	Year 2 Period 5	2018	2018-08-26	1	18	10
Taraxacum	officinale	PP	2	August	Year 2 Period 5	2018	2018-08-26	1	1	0
Arenaria	lanuginosa	PP	4	August	Year 2 Period 5	2018	2018-08-26	5	12	4
Oxytropis	lambertii	PP	4	August	Year 2 Period 5	2018	2018-08-26	3	28	11
Cirsium	wheeleri	PP	4	August	Year 2 Period 5	2018	2018-08-26	6	7	7	4
Linaria	dalmatica	PP	4	August	Year 2 Period 5	2018	2018-08-26	15	99	37
Lupinus	argenteus	PP	4	August	Year 2 Period 5	2018	2018-08-26	25	1299	586
Mirabilis	oxybaphoides	PP	4	August	Year 2 Period 5	2018	2018-08-26	10	19	160
Symphyotrichum	ascendens	PP	4	August	Year 2 Period 5	2018	2018-08-26	7	17	61
Taraxacum	officinale	PP	4	August	Year 2 Period 5	2018	2018-08-26	3	3	0
Tragopogon	dubius	PP	4	August	Year 2 Period 5	2018	2018-08-26	1	1	0
Verbascum	thapsus	PP	4	August	Year 2 Period 5	2018	2018-08-26	1	18	32
Verbena	macdougalii	PP	4	August	Year 2 Period 5	2018	2018-08-26	4	9	4
Oxytropis	lambertii	PP	5	August	Year 2 Period 5	2018	2018-08-26	4	31	6
Cryptantha	setosissima	PP	5	August	Year 2 Period 5	2018	2018-08-26	8	47	45
Echeandia	flavescens	PP	5	August	Year 2 Period 5	2018	2018-08-26	4	4	9
Lupinus	argenteus	PP	5	August	Year 2 Period 5	2018	2018-08-26	5	187	123
Mirabilis	oxybaphoides	PP	5	August	Year 2 Period 5	2018	2018-08-26	21	128	1365
Sandwort	sp.	PP	5	August	Year 2 Period 5	2018	2018-08-26	1016	2033	10160
Symphyotrichum	ascendens	PP	5	August	Year 2 Period 5	2018	2018-08-26	4	3	58
Oxytropis	lambertii	PP	6	August	Year 2 Period 5	2018	2018-08-26	3	13	24
Chaetopappa	ericoides	PP	6	August	Year 2 Period 5	2018	2018-08-26	86	96	0
Cryptantha	setosissima	PP	6	August	Year 2 Period 5	2018	2018-08-26	1	32	45
Lithospermum	multiflorum	PP	6	August	Year 2 Period 5	2018	2018-08-26	15	112	77
Mirabilis	oxybaphoides	PP	6	August	Year 2 Period 5	2018	2018-08-26	38	233	2470
Pseudocymopterus	montanus	PP	6	August	Year 2 Period 5	2018	2018-08-26	5	342	0
Sandwort	sp.	PP	6	August	Year 2 Period 5	2018	2018-08-26	490	980	4900
Senecio	multilobatus	PP	6	August	Year 2 Period 5	2018	2018-08-26	4	266	664
Sphaeralcea	fendleri	PP	6	August	Year 2 Period 5	2018	2018-08-26	21	47	0
Verbena	macdougalii	PP	6	August	Year 2 Period 5	2018	2018-08-26	1	1	0
Chaetopappa	ericoides	PP	7	August	Year 2 Period 5	2018	2018-08-26	8	8	0
Erigeron	divergens	PP	7	August	Year 2 Period 5	2018	2018-08-26	1	2	0
Eriogonum	racemosum	PP	7	August	Year 2 Period 5	2018	2018-08-26	69	4752	1657
Geranium	caespitosum	PP	7	August	Year 2 Period 5	2018	2018-08-26	1	1	1
Mirabilis	oxybaphoides	PP	7	August	Year 2 Period 5	2018	2018-08-26	167	1258	10855																		3
Oenothera	suffrutescens	PP	7	August	Year 2 Period 5	2018	2018-08-26	14	74	13
Solidago	canadensis	PP	7	August	Year 2 Period 5	2018	2018-08-26	1	33	18
Sphaeralcea	fendleri	PP	7	August	Year 2 Period 5	2018	2018-08-26	295	593	2065
Verbena	macdougalii	PP	7	August	Year 2 Period 5	2018	2018-08-26	2	10	0
Oxytropis	lambertii	PP	8	August	Year 2 Period 5	2018	2018-08-26	1	6	4
Cryptantha	setosissima	PP	8	August	Year 2 Period 5	2018	2018-08-26	2	18	0
Mirabilis	oxybaphoides	PP	8	August	Year 2 Period 5	2018	2018-08-26	123	829	7995															1
Pennellia	longifolia	PP	8	August	Year 2 Period 5	2018	2018-08-26	1	4	33
Symphyotrichum	ascendens	PP	8	August	Year 2 Period 5	2018	2018-08-26	1	3	23
Verbena	macdougalii	PP	8	August	Year 2 Period 5	2018	2018-08-26	95	1701	5860				1
Astragalus	allochrous	MC	1	August	Year 2 Period 5	2018	2018-08-29	11	35	2
Cirsium	wheeleri	MC	1	August	Year 2 Period 5	2018	2018-08-29	1	1	0
Daucus	carota	MC	1	August	Year 2 Period 5	2018	2018-08-29	13	143	0
Erigeron	divergens	MC	1	August	Year 2 Period 5	2018	2018-08-29	4	19	1
Erigeron	flagellaris	MC	1	August	Year 2 Period 5	2018	2018-08-29	13	13	0
Erigeron	sp.	MC	1	August	Year 2 Period 5	2018	2018-08-29	3	3	0
Geum	triflorum	MC	1	August	Year 2 Period 5	2018	2018-08-29	1	2	1	1
Heliomeris	multiflora	MC	1	August	Year 2 Period 5	2018	2018-08-29	5	1	8
Linaria	dalmatica	MC	1	August	Year 2 Period 5	2018	2018-08-29	1	16	20
Mirabilis	oxybaphoides	MC	1	August	Year 2 Period 5	2018	2018-08-29	3	12	0
Taraxacum	officinale	MC	1	August	Year 2 Period 5	2018	2018-08-29	1	1	0
Trifolium	longipes	MC	1	August	Year 2 Period 5	2018	2018-08-29	153	223	9	1																	3
Verbascum	thapsus	MC	1	August	Year 2 Period 5	2018	2018-08-29	2	37	3
Verbena	macdougalii	MC	1	August	Year 2 Period 5	2018	2018-08-29	2	23	64
Oxytropis	lambertii	MC	2	August	Year 2 Period 5	2018	2018-08-29	11	47	0
Campanula	parryi	MC	2	August	Year 2 Period 5	2018	2018-08-29	57	51	4
Cirsium	wheeleri	MC	2	August	Year 2 Period 5	2018	2018-08-29	1	1	0
Daucus	carota	MC	2	August	Year 2 Period 5	2018	2018-08-29	1	9	0
Erigeron	divergens	MC	2	August	Year 2 Period 5	2018	2018-08-29	6	70	9				2
Erigeron	flagellaris	MC	2	August	Year 2 Period 5	2018	2018-08-29	11	11	0
Erigeron	sp.	MC	2	August	Year 2 Period 5	2018	2018-08-29	9	27	0				5
Linum	lewisii	MC	2	August	Year 2 Period 5	2018	2018-08-29	82	120	38
Symphyotrichum	ascendens	MC	2	August	Year 2 Period 5	2018	2018-08-29	1	3	0
Verbascum	thapsus	MC	2	August	Year 2 Period 5	2018	2018-08-29	1	7	43
Astragalus	allochrous	MC	3	August	Year 2 Period 5	2018	2018-08-29	5	26	0
Oxytropis	lambertii	MC	3	August	Year 2 Period 5	2018	2018-08-29	2	4	0
Campanula	parryi	MC	3	August	Year 2 Period 5	2018	2018-08-29	5	6	0
Dasiphora	fruticosa	MC	3	August	Year 2 Period 5	2018	2018-08-29	19	626	0
Daucus	carota	MC	3	August	Year 2 Period 5	2018	2018-08-29	2	27	0
Eremogone	fendleri	MC	3	August	Year 2 Period 5	2018	2018-08-29	16	44	24
Erigeron	flagellaris	MC	3	August	Year 2 Period 5	2018	2018-08-29	49	49	0
Erigeron	sp.	MC	3	August	Year 2 Period 5	2018	2018-08-29	11	44	0
Geum	triflorum	MC	3	August	Year 2 Period 5	2018	2018-08-29	2	2	0
Hackelia	floribunda	MC	3	August	Year 2 Period 5	2018	2018-08-29	9	103	0
Linaria	dalmatica	MC	3	August	Year 2 Period 5	2018	2018-08-29	17	159	169
Lupinus	argenteus	MC	3	August	Year 2 Period 5	2018	2018-08-29	5	113	66
Mirabilis	oxybaphoides	MC	3	August	Year 2 Period 5	2018	2018-08-29	36	255	590
Potentilla	hippiana	MC	3	August	Year 2 Period 5	2018	2018-08-29	1	2	0
Symphyotrichum	ascendens	MC	3	August	Year 2 Period 5	2018	2018-08-29	2	3	0
Tragopogon	dubius	MC	3	August	Year 2 Period 5	2018	2018-08-29	1	1	0
Verbascum	thapsus	MC	3	August	Year 2 Period 5	2018	2018-08-29	1	11	34
Astragalus	allochrous	MC	4	August	Year 2 Period 5	2018	2018-08-29	4	16	0
Campanula	parryi	MC	4	August	Year 2 Period 5	2018	2018-08-29	1	1	0
Castilleja	miniata	MC	4	August	Year 2 Period 5	2018	2018-08-29	5	14	1
Eremogone	fendleri	MC	4	August	Year 2 Period 5	2018	2018-08-29	109	178	510
Erigeron	flagellaris	MC	4	August	Year 2 Period 5	2018	2018-08-29	14	13	1
Erigeron	sp.	MC	4	August	Year 2 Period 5	2018	2018-08-29	7	10	0
Euphorbia	incisa	MC	4	August	Year 2 Period 5	2018	2018-08-29	1	5	0
Linum	lewisii	MC	4	August	Year 2 Period 5	2018	2018-08-29	10	12	0				1
Potentilla	hippiana	MC	4	August	Year 2 Period 5	2018	2018-08-29	20	24	32
Symphyotrichum	ascendens	MC	4	August	Year 2 Period 5	2018	2018-08-29	3	3	2
Taraxacum	officinale	MC	4	August	Year 2 Period 5	2018	2018-08-29	1	1	0
Oxytropis	lambertii	MC	5	August	Year 2 Period 5	2018	2018-08-29	4	16	5
Cirsium	wheeleri	MC	5	August	Year 2 Period 5	2018	2018-08-29	1	4	4
Erigeron	divergens	MC	5	August	Year 2 Period 5	2018	2018-08-29	16	48	26
Erigeron	flagellaris	MC	5	August	Year 2 Period 5	2018	2018-08-29	10	10	0
Heliomeris	multiflora	MC	5	August	Year 2 Period 5	2018	2018-08-29	3	16	7
Hymenoxys	hoopesii	MC	5	August	Year 2 Period 5	2018	2018-08-29	1	1	0
Hymenoxys	richardsonii	MC	5	August	Year 2 Period 5	2018	2018-08-29	5	40	0
Ipomopsis	aggregata	MC	5	August	Year 2 Period 5	2018	2018-08-29	15	63	70				1
Linaria	dalmatica	MC	5	August	Year 2 Period 5	2018	2018-08-29	1	12	7
Linum	aristatum	MC	5	August	Year 2 Period 5	2018	2018-08-29	4	7	41
Linum	lewisii	MC	5	August	Year 2 Period 5	2018	2018-08-29	38	36	33
Lupinus	argenteus	MC	5	August	Year 2 Period 5	2018	2018-08-29	24	348	309
Lupinus	brevicaulis	MC	5	August	Year 2 Period 5	2018	2018-08-29	2	5	1
Mirabilis	oxybaphoides	MC	5	August	Year 2 Period 5	2018	2018-08-29	22	64	794
Symphyotrichum	ascendens	MC	5	August	Year 2 Period 5	2018	2018-08-29	5	5	5
Verbena	macdougalii	MC	5	August	Year 2 Period 5	2018	2018-08-29	62	1539	4832
Oxytropis	lambertii	MC	6	August	Year 2 Period 5	2018	2018-08-29	2	5	1
Castilleja	miniata	MC	6	August	Year 2 Period 5	2018	2018-08-29	3	7	2
Daucus	carota	MC	6	August	Year 2 Period 5	2018	2018-08-29	1	8	0
Erigeron	flagellaris	MC	6	August	Year 2 Period 5	2018	2018-08-29	134	134	0
Erigeron	sp.	MC	6	August	Year 2 Period 5	2018	2018-08-29	2	3	1
Lupinus	argenteus	MC	6	August	Year 2 Period 5	2018	2018-08-29	5	29	50
Senecio	eremophilus	MC	6	August	Year 2 Period 5	2018	2018-08-29	1	21	45
Agoseris	aurantiaca	SF	1	August	Year 2 Period 5	2018	2018-08-30	5	4	0
Agoseris	glauca	SF	1	August	Year 2 Period 5	2018	2018-08-30	3	3	0
Astragalus	allochrous	SF	1	August	Year 2 Period 5	2018	2018-08-30	1	3	4
Oxytropis	lambertii	SF	1	August	Year 2 Period 5	2018	2018-08-30	39	295	88
Campanula	parryi	SF	1	August	Year 2 Period 5	2018	2018-08-30	47	24	1
Eremogone	fendleri	SF	1	August	Year 2 Period 5	2018	2018-08-30	90	333	360
Erigeron	divergens	SF	1	August	Year 2 Period 5	2018	2018-08-30	6	14	0
Eriogonum	racemosum	SF	1	August	Year 2 Period 5	2018	2018-08-30	8	214	122
Mirabilis	oxybaphoides	SF	1	August	Year 2 Period 5	2018	2018-08-30	16	46	253
Potentilla	hippiana	SF	1	August	Year 2 Period 5	2018	2018-08-30	4	4	29
Achillea	millefolium	SF	2	August	Year 2 Period 5	2018	2018-08-30	1	17	0
Astragalus	allochrous	SF	2	August	Year 2 Period 5	2018	2018-08-30	7	21	7
Oxytropis	lambertii	SF	2	August	Year 2 Period 5	2018	2018-08-30	22	132	21
Castilleja	miniata	SF	2	August	Year 2 Period 5	2018	2018-08-30	4	23	7
Eremogone	fendleri	SF	2	August	Year 2 Period 5	2018	2018-08-30	285	722	532
Erigeron	flagellaris	SF	2	August	Year 2 Period 5	2018	2018-08-30	28	29	6
Erigeron	sp.	SF	2	August	Year 2 Period 5	2018	2018-08-30	1	2	0
Mirabilis	oxybaphoides	SF	2	August	Year 2 Period 5	2018	2018-08-30	1	4	0
Potentilla	hippiana	SF	2	August	Year 2 Period 5	2018	2018-08-30	1	1	0
Achillea	millefolium	SF	3	August	Year 2 Period 5	2018	2018-08-30	1	18	0
Agoseris	aurantiaca	SF	3	August	Year 2 Period 5	2018	2018-08-30	1	1	0
Agoseris	glauca	SF	3	August	Year 2 Period 5	2018	2018-08-30	1	1	0
Oxytropis	lambertii	SF	3	August	Year 2 Period 5	2018	2018-08-30	33	193	24
Campanula	parryi	SF	3	August	Year 2 Period 5	2018	2018-08-30	20	20	0																									1
Castilleja	miniata	SF	3	August	Year 2 Period 5	2018	2018-08-30	15	24	15
Eremogone	fendleri	SF	3	August	Year 2 Period 5	2018	2018-08-30	2	3	0
Erigeron	flagellaris	SF	3	August	Year 2 Period 5	2018	2018-08-30	35	45	0
Eriogonum	racemosum	SF	3	August	Year 2 Period 5	2018	2018-08-30	7	72	75
Lupinus	argenteus	SF	3	August	Year 2 Period 5	2018	2018-08-30	3	20	13
Mirabilis	oxybaphoides	SF	3	August	Year 2 Period 5	2018	2018-08-30	5	9	30
Potentilla	hippiana	SF	3	August	Year 2 Period 5	2018	2018-08-30	1	2	0
Pseudocymopterus	montanus	SF	3	August	Year 2 Period 5	2018	2018-08-30	1	43	133
Tragopogon	dubius	SF	3	August	Year 2 Period 5	2018	2018-08-30	1	0	1
Achillea	millefolium	SF	4	August	Year 2 Period 5	2018	2018-08-30	7	157	40
Agoseris	glauca	SF	4	August	Year 2 Period 5	2018	2018-08-30	1	1	0
Astragalus	allochrous	SF	4	August	Year 2 Period 5	2018	2018-08-30	2	5	3
Oxytropis	lambertii	SF	4	August	Year 2 Period 5	2018	2018-08-30	10	60	1
Campanula	parryi	SF	4	August	Year 2 Period 5	2018	2018-08-30	42	55	0
Castilleja	miniata	SF	4	August	Year 2 Period 5	2018	2018-08-30	1	8	0
Eremogone	fendleri	SF	4	August	Year 2 Period 5	2018	2018-08-30	62	168	62
Erigeron	divergens	SF	4	August	Year 2 Period 5	2018	2018-08-30	17	33	0
Erigeron	flagellaris	SF	4	August	Year 2 Period 5	2018	2018-08-30	31	31	0
Erigeron	sp.	SF	4	August	Year 2 Period 5	2018	2018-08-30	2	3	0
Lupinus	argenteus	SF	4	August	Year 2 Period 5	2018	2018-08-30	2	22	26
Achillea	millefolium	SF	5	August	Year 2 Period 5	2018	2018-08-30	1	5	3
Agoseris	aurantiaca	SF	5	August	Year 2 Period 5	2018	2018-08-30	2	2	0
Astragalus	allochrous	SF	5	August	Year 2 Period 5	2018	2018-08-30	10	32	8
Astragalus	humistratus	SF	5	August	Year 2 Period 5	2018	2018-08-30	4	8	11
Oxytropis	lambertii	SF	5	August	Year 2 Period 5	2018	2018-08-30	2	10	0
Campanula	parryi	SF	5	August	Year 2 Period 5	2018	2018-08-30	21	22	3
Erigeron	flagellaris	SF	5	August	Year 2 Period 5	2018	2018-08-30	66	75	0
Erigeron	sp.	SF	5	August	Year 2 Period 5	2018	2018-08-30	3	3	2
Eriogonum	racemosum	SF	5	August	Year 2 Period 5	2018	2018-08-30	1	23	0
Taraxacum	officinale	SF	5	August	Year 2 Period 5	2018	2018-08-30	4	4	0
Tragopogon	dubius	SF	5	August	Year 2 Period 5	2018	2018-08-30	2	2	0
Achillea	millefolium	SF	6	August	Year 2 Period 5	2018	2018-08-30	2	23	0
Agoseris	aurantiaca	SF	6	August	Year 2 Period 5	2018	2018-08-30	1	1	0
Astragalus	allochrous	SF	6	August	Year 2 Period 5	2018	2018-08-30	1	1	0
Oxytropis	lambertii	SF	6	August	Year 2 Period 5	2018	2018-08-30	11	97	13
Campanula	parryi	SF	6	August	Year 2 Period 5	2018	2018-08-30	3	3	0
Castilleja	miniata	SF	6	August	Year 2 Period 5	2018	2018-08-30	1	3	1
Corallorhiza	maculata	SF	6	August	Year 2 Period 5	2018	2018-08-30	2	10	0
Erigeron	flagellaris	SF	6	August	Year 2 Period 5	2018	2018-08-30	63	93	0
Erigeron	sp.	SF	6	August	Year 2 Period 5	2018	2018-08-30	1	3	1
Geranium	richardsonii	SF	6	August	Year 2 Period 5	2018	2018-08-30	1	1	1
Lupinus	argenteus	SF	6	August	Year 2 Period 5	2018	2018-08-30	6	60	13
[truncated: 169 more columns]
